# Supplementary material for: Divergent mutational processes distinguish hypoxic and normoxic tumours
Source: Nat Commun. 2020 Feb 5;11:737. doi: 10.1038/s41467-019-14052-x (PMC7002770; doi:10.1038/s41467-019-14052-x)
Supplement: Supplementary file 3 — Supplementary Data 1 [file 41467_2019_14052_MOESM3_ESM.txt]

aliquot_id	icgc_sample_id	icgc_specimen_id	submitted_specimen_id	histology_abbreviation	hypoxia_score_winter	hypoxia_score_ragnum	hypoxia_score_buffa	BCL2	TP53	MYC	CREBBP	SGK1	TNFRSF14	PTEN	STAT6	VHL	RAF1	DDX3X	X19q13.13	RRAGC	PBRM1	MAP3K1	SBS1	SBS5	SBS56	SBS6	SBS3	SBS17b	SBS17a	SBS21	SBS12	ID6	ID5	ID9	ID2	ID8	total_sv_del	pga_loss	pga_total	total_sv_dup	avg_cna_loss_length	total_sv_tra	avg_cna_length	avg_cna_gain_length	MutsPerMb	pga_gain	total_sv_h2hinv	total_sv_t2tinv	frequency.kat
0009b464-b376-4fbc-8a56-da538269a02f	SA505250	SP101724	AOCS-117-13	Ovary-AdenoCA	46	14	26	0	4	0	2	0	0	0	0	0	0	0	0	0	0	0	0.0518562168532705	0	0	0	0.416486610358148	0	0	0	0	0.177611940298507	0	0.308955223880597	0.155223880597015	0.158208955223881	77	20.0000018706955	57.8078590952719	162	5839046.40384615	39	3214692.76373626	2597197.78959276	5.62613649177913	37.8078572245763	31	24	11
00493087-9d9d-40ca-86d5-936f1b951c93	SA262429	SP47708	TCGA-EZ-7264-01A	CNS-Oligo	-26	-22	-36	0	0	0	0	0	0	0	0	0	0	0	0	0	0	0	0.199921135646688	0.800078864353312	0	0	0	0	0	0	0	0	0	0.257261410788382	0.0995850622406639	0	3	16.2302125213591	16.2626143839492	1	24639928.35	3	23513446.952381	983819	0.920254749938131	0.0324018625901382	0	1	0
005794f1-5a87-45b5-9811-83ddf6924568	SA507249	SP102819	C0014RT	Kidney-RCC	-20	-6	-18	0	0	0	0	0	0	0	0	4	0	0	0	0	4	0	0.0416009463722397	0.163052050473186	0	0	0	0	0	0	0	0	0.454417952314165	0.0659186535764376	0	0.189340813464236	3	2.65318407135463	2.65318407135463	5	6196825.38461538	1	6196825.38461538	0	1.85744047888739	0	4	4	3
007aab66-2f07-459d-8952-3041d6ea24a8	SA448950	SP85623	TCGA-DJ-A2Q1-01A	Thy-AdenoCA	14	-18	-16	0	0	0	0	0	0	0	0	0	0	0	0	0	0	0	0.0612516644474035	0.520639147802929	0	0	0	0	0	0	0	0	0.536231884057971	0	0	0.202898550724638	2	0	0	0	0	0	0	0	0.267630467194176	0	2	1	0
00aa769d-622c-433e-8a8a-63fb5c41ea42	SA112949	SP22031	TCGA-A6-6141-01A	ColoRect-AdenoCA	14	18	18	0	0	0	0	0	0	0	0	0	0	0	0	0	0	0	0.0189599156388352	0.0771375266296946	0	0	0	0	0	0	0	0	0	0	0.248867497168743	0	1	5.03685276419247	5.03685276419247	2	50173019.6666667	2	50173019.6666667	0	83.0571482425267	0	1	1	63
00b9d0e6-69dc-4345-bffd-ce32880c8eef	SA321000	SP59388	tumor_4177856	Lymph-BNHL	-24	6	8	0	4	4	0	0	0	0	0	0	0	4	0	0	0	0	0.106154996262148	0.480687764764515	0	0	0	0	0	0	0	0	0	0	0.539267015706806	0	1	5.2425652140876	6.88576818914316	0	39166619.5	2	34295203.6666667	24552372	1.47610007381907	1.64320297505556	1	0	6
00bf0350-8c7c-4b9e-8143-13ea2dc1122f	SA235981	SP36498	TCGA-A3-3387-01A	Kidney-RCC	0	-4	8	0	0	0	0	0	0	0	0	4	0	0	0	0	4	0	0.0358874878758487	0.0277400581959263	0	0	0	0	0	0	0	0	0.705370101596517	0	0	0.134978229317852	11	10.7152614600252	12.8161184756077	7	16010504.45	6	15319646.48	12556214.6	1.90976039914264	2.10085701558245	2	3	0
00db1b95-8ca3-4cc4-bb46-6b8c8019a7c7	SA507228	SP102798	C0012RT	Kidney-RCC	-8	-12	2	0	0	0	0	0	0	0	0	4	0	0	0	0	0	0	0.0652338265471433	0.151096230694459	0	0	0	0	0	0	0	0	0.602272727272727	0.0935828877005348	0	0.176470588235294	21	23.2597692398404	58.5686668131961	10	19617701.8888889	5	15737368.8761062	13923187.2077922	3.36565002577117	35.3088975733557	7	6	5
00db4dc2-3ec7-4ff9-9233-d69c8c8a607f	SA475911	SP94588	TCGA-AX-A1C8-01A	Uterus-AdenoCA	36	16	28	0	4	0	0	0	0	0	0	0	0	0	0	0	0	0	0.104046242774566	0.293008532892926	0	0	0	0	0	0	0	0	0	0.171003717472119	0.118959107806691	0.163568773234201	84	10.570219032025	18.4317618191365	98	2325680.92028985	62	1021248.70985401	582195.917073171	2.63495667404771	7.86154278711143	29	39	5
01658141-8398-4585-9f0f-8355dd9b0604	SA17454	SP7692	TCGA-A2-A0EY-01A	Breast-AdenoCA	4	2	-16	0	1	0	0	0	0	0	0	0	0	0	0	0	0	0	0.0512330512330512	0.237555737555738	0	0	0	0	0	0	0	0	0	0.252347417840376	0.234741784037559	0.241784037558685	82	27.7651143547641	62.2681492002431	52	3512638.47916667	74	2963401.5815047	2632203.45226131	7.90308445384723	34.503034845479	108	111	39
0168a2a6-c3af-4d58-a51c-d33f0fc7876d	SA507539	SP103201	C0071RT	Kidney-RCC	-8	-6	4	0	0	0	0	0	0	0	0	4	0	0	0	0	4	0	0.0658345905911398	0.160471814565903	0	0	0	0	0	0	0	0	0.560588901472254	0.156285390713477	0	0.178935447338618	0	24.2617562614372	27.4006716528544	1	32955795.0454545	3	32753177.48	31267315.3333333	2.68776336636746	3.13891539141719	0	0	0
0176cf1d-0760-4769-a493-277f4bb7585e	SA287637	SP50827	TCGA-05-4396-01A	Lung-AdenoCA	2	-10	-14	0	4	0	0	0	0	0	0	0	0	0	0	0	0	0	0.00565253118852561	0.238950173062078	0	0	0	0	0	0	0	0	0.283713692946058	0	0	0	29	24.3988088713743	27.0609346800276	19	10882434.4776119	10	5902751.01459854	1136482.55714286	14.9305397535099	2.66212580865329	12	14	2
0192d529-7340-45d8-a5f0-249cbb11ca19	SA415929	SP80037	TCGA-HC-7744-01A	Prost-AdenoCA	-18	-14	-26	0	0	0	0	0	0	2	0	0	0	0	0	0	0	0	0.225247524752475	0.25	0	0	0	0	0	0	0	0	0.44408945686901	0	0.0830670926517572	0.143769968051118	32	6.74317694739455	6.74977512522056	9	2878715.55714286	68	2801489.80555556	98588.5	1.05030380360889	0.00659817782600659	10	14	1
01df36af-3617-40fc-9892-f54ce433cf71	SA505787	SP102103	AOCS-163-1	Ovary-AdenoCA	28	12	30	0	4	0	0	0	0	0	0	0	0	0	0	0	0	0	0.0872257607926398	0.315994338287332	0	0	0.536978060863411	0	0	0	0	0	0.342281879194631	0.167785234899329	0.0838926174496644	0.154362416107383	38	1.535804002667	78.4545298105847	51	2220556	29	5111841	5248283.66292135	2.04331647480255	76.9187258079177	18	16	2
020fab36-c7de-4933-b2bf-dc7b019a1326	SA276016	SP50263	TCGA-91-6847-01A	Lung-AdenoCA	46	18	22	0	4	2	0	0	0	0	0	0	0	0	0	0	0	0	0.127605934257733	0.195966256181518	0	0	0	0	0	0	0	0	0.304597701149425	0	0.0881226053639847	0.116858237547893	50	13.3659340956485	47.8932780695098	34	4831313.94047619	68	4277016.01176471	4095137.00390625	3.78557535803224	34.5273439738613	34	43	16
02917220-6a7a-46a1-8656-907e96bef88e	SA542097	SP116649	tumor_4199996	Lymph-BNHL	-82	-12	-40	3	0	0	1	0	1	0	1	0	0	0	0	0	0	0	0.02411624376491	0.136846671004121	0	0	0	0.0808067664281067	0	0	0	0	0	0	0.539589442815249	0	5	8.34040259246291	15.3584670964109	1	14661227.4705882	4	20862071.5	41944941.2	8.47553116268296	7.01806450394799	0	1	10
02c6a893-49c5-49d1-8eb1-195021e70d52	SA203093	SP31046	TCGA-CR-6470-01A	Head-SCC	24	14	22	0	0	0	0	0	0	2	0	0	0	0	0	0	0	0	0.143992055610725	0.488910956636875	0	0	0	0	0	0	0	0	0.306451612903226	0	0.0860215053763441	0.172043010752688	11	14.1861953646798	23.2116551076202	4	19269724	12	11756724.3559322	7289535.37837838	1.08991042622268	9.02545974294036	7	5	2
0332b017-17d5-4083-8fc4-9d6f8fdbbbde	SA139839	SP27201	TCGA-02-2485-01A	CNS-GBM	-8	4	-4	0	1	0	0	0	0	0	0	0	0	0	0	0	0	0	0.392148148148148	0.124148148148148	0	0	0	0	0	0	0	0	0	0.479041916167665	0.281437125748503	0	15	10.9497331737839	17.94445721388	21	23372638.3571429	21	11916536.6	6742813.22580645	2.55169367476621	6.99472404009608	17	16	0
0385961e-ea99-40b2-ad79-6872bc30d8a1	SA474335	SP90725	TCGA-AP-A0LL-01A	Uterus-AdenoCA	10	-10	-18	0	0	0	0	0	0	0	0	0	0	0	0	0	0	0	0.200253485424588	0.222433460076046	0	0	0	0	0	0	0	0	0	0.173396674584323	0.178147268408551	0	0	0	3.49158303572494	1	0	0	10601507	10601507	1.13506725130059	3.49158303572494	16	9	0
03ad38a6-0902-4aaa-84a3-91ea88fa9883	SA321060	SP59416	tumor_4160468	Lymph-BNHL	-60	2	-34	3	0	0	1	0	4	0	1	0	0	0	0	0	0	0	0.108241952599929	0.356384860275911	0	0	0	0	0	0	0	0	0	0	0.510934393638171	0	8	5.23322402244874	6.43634372546636	2	17376370	3	12822721.4666667	5992248.66666667	2.03603930789923	1.20311970301762	1	0	7
03c3c692-8a86-4843-85ae-e045f0fa6f88	SA410350	SP75480	8052609	Panc-AdenoCA	-34	-18	-32	0	1	0	0	0	0	0	0	0	0	0	0	0	0	0	0.0939261114589856	0.155575795525702	0	0	0	0.072522343029544	0.0227699664142995	0	0	0.452617627567926	0	0	0.253810470510272	0	107	22.2642324117387	59.8262318968192	43	5633414.54166667	38	5031873.07479224	4732350.3526971	6.29673728269494	37.5619994850805	37	33	11
03c88506-d72e-4a44-a34e-a7f0564f1799	SA500515	SP98082	TCGA-DD-A4NG-01A	Liver-HCC	-24	-6	-20	0	0	0	0	0	0	0	0	0	0	0	0	0	0	0	0.0154575200270789	0.779532889540788	0	0	0	0	0	0	0	0	0.336923076923077	0.0892307692307692	0	0.161538461538462	24	20.5105553195039	39.3192546995187	6	16129691.5	22	16549282.4084507	17032447.6969697	3.21041214725902	18.8086993800147	6	7	3
03ced0ce-186a-4349-8d98-572c2bc90382	SA554472	SP122725	TCGA-IW-A3M5-01A	SoftTissue-Leiomyo	46	12	28	0	4	0	0	0	0	0	0	0	0	0	0	0	0	0	0.14207650273224	0.235883424408015	0	0	0	0	0	0	0	0	0	0.322147651006711	0.161073825503356	0.248322147651007	52	30.6912228243444	63.2914831475664	56	9606997.72164948	49	5522188.89942529	3943597.44223108	1.58010557534201	32.6002603232219	31	26	6
03cff38d-7e29-4409-a508-749bddb1b3df	SA422777	SP80367	TCGA-AG-3890-01A	ColoRect-AdenoCA	16	4	0	0	4	0	0	0	0	0	0	0	0	0	0	0	0	0	0.102145224114877	0	0	0	0	0	0	0	0	0	0	0	0.113122171945701	0	99	19.3043718576857	52.1165184227895	17	4690107.55284553	14	5642850.60144928	6408781.2875817	6.42601235277521	32.8121465651038	13	17	5
04339769-517c-448d-a7ca-951f83608c60	SA166720	SP28791	TCGA-06-2570-01A	CNS-GBM	16	2	6	0	4	0	0	0	0	0	0	0	0	0	0	0	0	0	0.167231290421928	0.445950107791808	0	0	0	0	0	0	0	0	0	0.586826347305389	0.197604790419162	0	32	7.01295268194315	7.82672377512774	24	6262780.94117647	20	2898086.76829268	514761.729166667	1.1823782642396	0.813771093184592	25	29	2
0448206f-3ade-4087-b1a9-4fb2d14e1367	SA57515	SP5052	TCGA-EW-A3U0-01A	Breast-AdenoCA	-10	10	-12	0	4	2	0	0	0	0	0	0	0	0	0	0	0	0	0.0337712067223315	0.0534489177258948	0	0	0.868318885284263	0	0	0	0	0.385121790651745	0	0.125740618828176	0	0.489137590520079	165	29.5352177345956	49.3986852131399	750	2353750.53018373	143	1271096.76186441	754837.580725907	6.76543452314554	19.8634674785443	82	82	11
046d7386-95c8-4501-9e55-c85bec272a7a	SA410118	SP75250	8051980	Panc-AdenoCA	4	-12	-4	0	4	0	0	0	0	0	0	0	0	0	0	0	0	0	0.229156010230179	0.351406649616368	0	0	0.324808184143222	0	0	0	0	0	0	0	0.224	0.346666666666667	69	25.1686490799248	32.3603919381921	54	2916781.14503817	25	3423553.39721254	8734526.6	1.39193029396695	7.19174285826729	54	52	8
047f9e4d-86b5-4943-aef5-68199bf29e8c	SA84677	SP13206	TCGA-C5-A2LY-01A	Cervix-SCC	48	14	30	0	0	0	0	0	0	0	0	0	0	0	0	0	0	0	0.0592118423684737	0.305561112222444	0	0	0	0	0	0	0	0.171270718232044	0	0.165745856353591	0.392265193370166	0	24	5.49096383155587	28.5490873432171	14	4903598.41176471	5	5010618.71098266	5036796.3381295	3.58301847208142	23.0581235116612	14	6	11
04aa6b77-8074-480c-872e-a1a47afa5314	SA434843	SP82445	TCGA-GN-A266-06A	Skin-Melanoma	16	12	12	0	1	0	0	0	0	0	0	0	0	0	0	0	0	0	0	0.0401314614271919	0	0	0	0	0	0	0	0	0.401724137931035	0	0	0	23	25.6574964639522	45.1603492018312	28	11617229.8181818	34	10223876.5984848	8830523.37878788	278.642356851457	19.502852737879	12	10	NA
04b570c2-3224-4e9b-81cc-089b4a7ff07a	SA85782	SP15230	010-0028-06TR	Lymph-CLL	-70	-20	-42	0	0	0	0	0	0	0	0	0	0	0	0	0	0	0	0.113158864725396	0.463324732768153	0	0	0	0	0	0	0	0	0.525547445255474	0.175182481751825	0.167883211678832	0	5	5.29261270929263	5.29261270929263	0	26360345.8333333	1	26360345.8333333	0	0.996713771331581	0	0	0	1
04c09376-8756-41d9-bbca-f464170a8cfb	SA435029	SP83242	TCGA-D3-A1Q5-06A	Skin-Melanoma	2	-6	-4	0	0	0	0	0	0	0	0	0	0	0	0	0	0	0	0	0.0294069462647444	0	0	0	0	0	0	0	0	0.339147286821705	0	0.0581395348837209	0.172480620155039	49	28.4570214276749	45.1441576535214	14	9555021.59550562	5	9303916.20689655	8904838	27.5819637061005	16.6871362258465	8	11	5
04db8bef-8777-48ac-bc2e-3c9acb103f48	SA507261	SP102830	C0015RT	Kidney-RCC	10	-4	10	0	0	0	0	0	0	0	0	1	0	0	0	0	0	0	0.0419821974226119	0.0680217882290421	0	0	0	0	0	0	0	0	0.688179840464104	0.0841189267585207	0	0.155184916606236	2	52.7780614687534	73.7556628510581	0	38468195.6829268	0	40074205.3818182	44777519.5	2.83754124127296	20.9776013823047	0	0	0
05070acd-3ec1-44bb-9c32-26d3a483a72a	SA528687	SP110737	8067543	Panc-AdenoCA	-4	-2	-10	0	4	0	0	0	0	0	0	0	0	0	0	0	0	0	0.374775985663082	0.133512544802867	0	0	0	0	0	0	0	0	0	0	0.453703703703704	0	14	26.6332605747952	32.0765925418062	7	8558026.52688172	17	8482854.59292035	8133305.1	1.58261862808803	5.443331967011	9	10	6
052665d1-ab75-4f40-be5a-b88154c8beed	SA380645	SP61703	TCGA-24-1544-01A	Ovary-AdenoCA	34	0	10	0	4	0	0	0	0	0	0	0	0	0	0	0	0	0	0.0884933877147448	0.332838956865653	0	0	0.46347793845013	0	0	0	0	0	0.199646643109541	0.144876325088339	0.0530035335689046	0.222614840989399	64	36.7565639213039	62.495414465842	45	10430289.3831776	52	5548393.78070175	3325573.22978723	2.91144972046847	25.738850544538	20	23	1
05486349-24a4-4931-bf5f-c9fefe369af2	SA491198	SP96112	TCGA-A6-A567-01A	ColoRect-AdenoCA	2	0	10	0	4	0	0	0	0	0	0	0	0	0	0	0	0	0	0.245956094742923	0.52050837666089	0	0	0	0	0	0	0	0	0	0	0.404915912031048	0	7	30.1281241302605	36.0480697973379	17	13641445.5909091	2	11460047.0425532	6318179.03571429	2.46219075857317	5.91994566707736	6	6	0
0554ffe5-31f7-43f5-8372-2b73c9cf3527	SA518630	SP107776	8067177	Panc-AdenoCA	-42	-16	-34	0	0	0	0	0	0	0	0	0	0	0	0	0	0	0	0.0716936901738621	0.248095331119359	0	0	0	0	0	0	0	0	0	0	0	0	2	24.5970480467114	64.5207791852869	0	23711200.0322581	0	26055542.6486486	27745650.1162791	1.81027220125747	39.9237311385755	2	3	0
05616329-e7ba-4efd-87b1-d79cd0f7af3d	SA557678	SP124977	tumor_4105746	Lymph-BNHL	-14	14	14	0	0	0	0	0	0	0	0	0	0	0	0	0	0	0	0.0739371534195934	0.328506880262888	0	0	0	0.0249537892791128	0.00636681043335387	0	0	0	0	0	0.44636251541307	0	11	5.00237349785138	15.6487547960616	7	18686087	1	11405863.4390244	9640960.75757576	3.54140162518181	10.6463812982102	8	5	6
0567d3e6-6278-4d0a-81ae-c084d73c6dd3	SA445917	SP85491	TCGA-EL-A3TB-01A	Thy-AdenoCA	-24	-16	-28	0	0	0	0	0	0	0	0	0	0	0	0	0	0	0	0.128795811518325	0.350785340314136	0	0	0	0	0	0	0	0	0.535353535353535	0	0	0.191919191919192	1	0	0	1	0	0	0	0	0.346416326109388	0	2	1	0
05780d48-80e7-4d70-b00c-081f8a9519f2	SA125247	SP19215	TCGA-AA-A00R-01A	ColoRect-AdenoCA	20	12	28	0	0	0	0	0	0	0	0	0	0	0	0	0	0	0	0.119288965691646	0.490906600354042	0	0	0	0	0	0	0	0	0	0	0.841850635973365	0	33	0.147744897333309	6.60305668235813	8	373832	2	6682962.13333333	10889048.8888889	38.867055974465	6.45531178502482	7	2	2
05da3161-1444-4188-914d-19762de3a443	SA86392	SP15842	308-01-3TR	Lymph-CLL	-72	-18	-44	NA	NA	NA	NA	NA	NA	NA	NA	NA	NA	NA	NA	NA	NA	NA	0.0698160535117057	0.497491638795987	0	0	0	0	0	0	0	0	0	0	0.505747126436782	0	2	5.20292444645277	5.20292444645277	0	31096374.2	0	31096374.2	0	0.993422225107948	0	0	0	4
063cfacf-9933-4a2d-8921-0aeb76e12779	SA246090	SP37516	TCGA-CJ-4639-01A	Kidney-RCC	-16	-4	-4	0	0	0	0	0	0	0	0	0	0	0	0	0	0	0	0.0551348793185045	0.0392806436346427	0	0	0	0	0	0	0	0	0.658886894075404	0.10951526032316	0	0.149012567324955	1	3.16484386523416	9.24913632639123	2	16015712.6666667	5	28083188.2	46184401.5	1.56042240977401	6.08429246115706	1	0	0
068f4f69-d2fe-4f25-912e-ca7d4623efb6	SA320952	SP59356	tumor_4188900	Lymph-BNHL	-64	4	-20	0	0	0	1	0	2	0	0	0	0	0	0	1	0	0	0.098349657855897	0.307258821950892	0	0	0	0.0283107473500604	0.00845297195760097	0	0	0	0.359712230215827	0	0.309352517985612	0	5	3.79992095110105	9.03870448641213	5	6679714.17647059	2	10004022.5555556	15655346.8	2.75070064268416	5.23878353531108	2	3	7
06dad93a-4b67-49b3-8fa5-f2546e22bae7	SA84495	SP13078	TCGA-C5-A1BN-01B	Cervix-SCC	70	16	38	0	0	0	0	0	0	0	0	0	0	0	0	0	0	0	0.0683156654888104	0.164245517602408	0	0	0	0	0	0	0	0.177156177156177	0	0.242424242424242	0.188811188811189	0	24	20.6431187321956	34.1225789495641	23	17908223.0857143	25	7048062.42857143	3654262.22321429	2.73611540301233	13.4794602173685	22	23	13
075fc96d-6742-4ef3-9369-482592ad3a2f	SA554633	SP121828	TCGA-DX-A3LS-01A	SoftTissue-Liposarc	-20	-6	-14	0	0	0	0	0	0	0	0	0	0	0	0	0	0	0	0.10136592379583	0.204648933620896	0	0	0	0	0	0	0	0	0	0.504716981132076	0	0.316037735849057	230	19.9498552425178	27.4100028920492	190	1771164.39181287	771	953322.991981672	426577.683615819	1.49955684890933	7.46014764953138	238	206	51
07835447-5d7e-4828-80fd-89b063989c9a	SA542025	SP116612	tumor_4160100	Lymph-BNHL	-54	6	-20	0	0	0	0	0	0	0	0	0	0	0	0	0	0	0	0.0638403004249432	0.267516553019073	0.0466449253878842	0.101689890305366	0	0.0315248542346082	0.018578910959581	0	0	0	0	0.245865490628445	0.325248070562293	0	29	2.63605633887538	12.0797517179709	7	2667956	9	6112966.1	9557976.2	3.66170637676936	9.44369537909547	7	8	17
07a7c634-bd9a-4fc2-b9fe-87b060ec3d1f	SA448588	SP87582	TCGA-DE-A3KN-01A	Thy-AdenoCA	-26	-24	-36	0	0	0	0	0	0	0	0	0	0	0	0	0	0	0	0.118043844856661	0.354131534569983	0	0	0	0	0	0	0	0	0	0	0	0.136363636363636	4	1.7305876376379	1.7305876376379	6	2502185.66666667	0	2502185.66666667	0	0.212080318759916	0	6	6	2
07b5141f-ac79-439b-883b-b0183bbe7ff5	SA18751	SP7785	TCGA-BH-A0BW-01A	Breast-AdenoCA	-8	2	-6	0	4	0	0	0	0	0	0	0	0	0	0	0	0	0	0.0495091312150322	0.225694077905627	0	0	0.623667264858017	0	0	0	0	0.420127795527157	0	0.152555910543131	0.0615015974440895	0.162939297124601	75	30.1605926628991	41.0082490143511	11	11305768.3333333	28	8528322.20547945	5067197.03076923	3.43619980638196	10.847656351452	8	6	0
07d20658-3db4-47e7-877b-66536266edfc	SA517841	SP107607	TCGA-C5-A1M8-01A	Cervix-SCC	60	18	30	0	0	0	0	0	0	0	0	0	0	0	0	0	0	0	0.110588235294118	0.441882352941176	0	0	0	0	0	0	0	0.23125	0	0.284375	0.153125	0	24	29.4761184121624	33.1784624034626	3	14435234.1451613	13	12751885.1898734	6612612.52941176	2.28419408917846	3.70234399130027	3	5	5
07e0e938-f61f-477a-92a2-5b7e74b78943	SA556491	SP123972	TCGA-KN-8427-01A	Kidney-ChRCC	26	-2	16	0	0	0	0	0	0	0	0	0	0	0	0	0	0	0	0.0372366976140561	0.0757711889787362	0	0	0	0.206848357791754	0.120894479385045	0	0	0	0.366028708133971	0.160287081339713	0.117224880382775	0.188995215311005	47	53.296439746798	75.3676252308373	7	13497347.5254237	4	14437515.7692308	17356985.5789474	3.62584271571363	22.0711854840393	1	1	1
080ecc31-756a-4a1b-a51e-d632ac8219f7	SA491146	SP96120	TCGA-AY-A54L-01A	ColoRect-AdenoCA	48	22	32	0	4	0	1	0	0	2	0	0	0	0	0	0	0	0	0.113566503281549	0.0260862341114896	0	0	0	0	0	0	0	0	0	0	0.312108055957549	0	72	53.6460900033389	69.4379700100673	34	10054680.8271605	24	6041111.04297994	2564114.75935829	8.60993278036687	15.7918800067284	27	22	2
08227616-02a5-46e8-9db1-f2d1d691ab23	SA186706	SP31334	TCGA-CN-6989-01A	Head-SCC	62	24	36	0	4	0	0	0	0	0	0	0	0	0	0	0	0	0	0.0377237851662404	0.279811381074169	0	0	0	0	0	0	0	0.139359698681733	0.23728813559322	0	0.0696798493408663	0.12241054613936	61	18.1281861670595	49.0330107324864	27	11286137.9375	23	7078650.23671498	5808465.27044025	4.480965590109	30.9048245654269	19	18	4
08f7812b-0d74-42ba-985b-d0a027e8a80c	SA86797	SP16269	684-02-3TR	Lymph-CLL	-80	-22	-48	0	0	0	0	0	0	0	0	0	0	0	0	0	0	0	0.0795902285263987	0.44602048857368	0	0	0	0	0	0	0	0	0	0	0.46875	0	2	5.74993422577738	5.74993422577738	0	28638077.8333333	1	28638077.8333333	0	0.465978642075478	0	0	0	2
09508a0d-ebe0-4fa1-b7b2-1710814181cd	SA505901	SP102174	AOCS-170-1	Ovary-AdenoCA	-12	-18	-10	0	4	2	0	0	0	0	0	0	0	0	0	0	0	0	0.0560785099138794	0.334568395754056	0	0	0.550170238333667	0	0	0	0	0.154362416107383	0	0.29082774049217	0.114093959731544	0.131991051454139	63	25.6292258768887	47.4972615438304	510	3100323.39043825	108	1513285.6023085	945840.467236467	3.59909679523916	21.8680356669416	46	46	1
09537dce-c797-4b60-962a-d4c3cd6ab00a	SA556298	SP123850	TCGA-KL-8330-01A	Kidney-ChRCC	-8	-16	-6	NA	NA	NA	NA	NA	NA	NA	NA	NA	NA	NA	NA	NA	NA	NA	0.207602339181287	0.0789473684210526	0	0	0	0	0	0	0	0	0.47887323943662	0	0.0352112676056338	0.197183098591549	0	0	0	0	0	0	0	0	0.742653808488115	0	0	0	0
0980e7fd-051d-45e9-9ca6-2baf073da4e8	SA92191	SP16886	TCGA-CA-6718-01A	ColoRect-AdenoCA	24	18	20	0	1	0	0	0	0	1	0	0	0	0	0	0	0	0	0.00241498112523284	0.091473738993644	0	0	0	0	0	0	0	0	0	0	0.240305067218201	0	15	6.52900864233867	16.6967661381692	7	16259164.9166667	3	19190719.3846154	21703480.3571429	301.487445866402	10.1677574958305	1	1	3764
09bc8542-4ea1-4599-91b3-d606425b37e2	SA277427	SP50317	TCGA-91-6840-01A	Lung-AdenoCA	0	8	-14	0	4	0	0	0	0	0	0	0	0	0	0	0	0	0	0.0315053230997772	0.0966823471156227	0	0	0	0	0	0	0	0	0.222222222222222	0.129943502824859	0.229755178907721	0.0979284369114878	60	45.0800349511529	64.856456167727	31	7689701.32022472	51	5279461.32171582	3079344.81025641	5.95278394353703	19.7764212165741	35	32	10
0b19bee7-5281-4915-9d98-c20eb3e84ecf	SA283124	SP54113	TCGA-05-4397-01A	Lung-AdenoCA	28	20	22	0	4	0	0	0	0	0	0	0	0	0	0	0	0	0	0	0.358226000888269	0	0	0	0	0	0	0	0	0	0	0	0	57	17.4134835127333	26.8395362776517	15	6050892.62790698	19	6416485.744	7222665.43589744	50.1591553894994	9.42605276491835	10	12	32
0b6cd7df-6970-4d60-b7b5-85002a7d8781	SA86782	SP16244	654-02-7TR	Lymph-CLL	-72	-26	-42	0	0	0	0	0	0	0	0	0	0	0	0	0	0	0	0.087378640776699	0.313692668228992	0	0	0	0	0	0	0	0	0	0	0.531531531531532	0	4	5.28467801035934	14.3471216414564	0	22560708.2857143	3	19488317.1363636	18054534.6	1.10336005790481	9.0624436310971	2	1	5
0b811c6a-8f05-44bd-ac33-fb720d189e71	SA556743	SP123902	TCGA-KM-8639-01A	Kidney-ChRCC	-14	-18	-6	0	0	0	0	0	0	0	0	0	0	0	0	0	0	0	0.0755502676977989	0.489589530041642	0	0	0	0	0	0	0	0	0.283018867924528	0.163522012578616	0.0377358490566038	0.207547169811321	3	5.1958532659765	14.6464004739752	0	38817639.75	1	31263320.8571429	28241593.3	0.608419732072692	9.45054720799872	0	0	0
0bbc7ede-5022-4084-925c-d65baaf7abc2	SA305432	SP56537	TCGA-56-1622-01A	Lung-SCC	46	20	26	0	4	0	2	0	0	2	0	0	0	0	0	0	0	0	0.00159541318708712	0.478150317836221	0	0	0	0	0	0	0	0	0	0	0.0959218839747272	0	66	38.4459242902441	68.4305737162184	16	9574173.625	24	7200523.62676056	5463706.55487805	15.664661969619	29.9846494259743	22	21	2
0be08326-c623-11e3-bf01-24c6515278c0	SA560651	SP99279	RK184_C01	Liver-HCC	-16	-16	-26	0	1	0	0	0	0	0	0	0	0	0	0	0	0	0	0.0102880658436214	0.538212815990594	0	0	0	0	0	0	0.365520282186949	0	0.322033898305085	0	0	0.140677966101695	13	27.9828014523048	40.1624804226052	12	15204100.8	4	13485366.6516854	10705061.4117647	5.11502168707864	12.1796789703004	4	10	0
0c18a8b7-bad1-4aa4-a6df-472f89d9761c	SA457004	SP89090	TCGA-DJ-A13W-01A	Thy-AdenoCA	-14	-18	-36	NA	NA	NA	NA	NA	NA	NA	NA	NA	NA	NA	NA	NA	NA	NA	0.113074204946996	0.434628975265018	0	0	0	0	0	0	0	0	0.479452054794521	0	0	0.0958904109589041	1	0	0	0	0	6	0	0	0.4063928989856	0	0	3	0
0c39c03a-ec84-42c6-be69-8e98bc7a9f5a	SA473046	SP94236	TCGA-EY-A1GS-01A	Uterus-AdenoCA	2	4	4	0	4	0	0	0	0	2	0	0	0	0	0	0	0	0	0.0214072970960536	0.0924635677055632	0	0	0	0	0	0	0	0	0	0.252918287937743	0.110894941634241	0.184824902723735	20	49.7828987369402	71.9204120126784	96	9879477.5751634	33	5870221.06451613	3069233.63926941	13.4527466485885	22.1375132757382	20	19	16
0c7aca3f-e006-4de3-afc2-20b4f727d4fd	SA700	SP1086	TCGA-BL-A13J-01A	Bladder-TCC	38	18	22	0	4	0	0	0	0	0	0	0	0	0	0	0	0	0	0.0367982284746646	0.671746776084408	0	0	0	0	0	0	0	0	0.241304347826087	0.104347826086957	0.0869565217391304	0.147826086956522	70	54.3690637240879	67.7395333080919	20	7351768.43438914	50	5546021.82739726	2774702.38194444	5.61802142845967	13.3704695840039	36	31	22
0c9a5dbc-f7f3-43e7-83d1-77b9fb4b8b54	SA506893	SP102690	TCGA-HC-7233-01A	Prost-AdenoCA	-24	-18	-24	0	0	0	0	0	0	0	0	0	0	0	0	0	0	0	0.139392078599939	0.349094258520111	0	0	0	0	0	0	0	0	0.370689655172414	0	0.0603448275862069	0.137931034482759	7	5.64790753738437	5.64790753738437	3	24111363.8571429	12	24111363.8571429	0	1.1725334598875	0	2	1	0
0cd60b96-eb2d-4687-9709-d1455ec45de7	SA443026	SP85251	TCGA-BR-4255-01A	Stomach-AdenoCA	24	8	2	0	4	0	0	0	0	0	0	0	0	0	0	0	0	0	0.218690493628241	0.194082320199209	0	0	0	0	0	0	0	0	0.497596153846154	0	0.146634615384615	0	35	36.0586351541314	59.460404279974	19	16341040.6865672	18	12537489.875	9227906.7012987	2.4487823573533	23.4017691258426	20	18	1
0ce6f3ed-bdbc-4b70-9db4-2e48f4bf644d	SA279797	SP50406	TCGA-75-7030-01A	Lung-AdenoCA	-2	-6	-12	0	0	0	0	0	0	0	0	0	0	0	0	0	0	0	0.240204429301533	0.759795570698467	0	0	0	0	0	0	0	0	0	0	0	0	0	5.1958532659765	5.28540757553663	0	51756853	0	39486690	2676201	0.216174414415057	0.0895543095601245	2	0	0
0cf9bbc2-cbd5-4b64-8d90-cfa416307b39	SA528675	SP110780	8066038	Panc-AdenoCA	-4	2	-8	0	0	0	0	0	0	0	0	0	0	0	0	0	0	0	0.118814623338257	0.585949039881832	0	0	0	0.0643463810930576	0.014678729689808	0	0	0	0	0	0.184782608695652	0.208074534161491	43	22.5209442787723	28.8366051008079	9	12942420.0576923	23	8285963.75961538	3629507.46153846	3.84536309677522	6.31566082203566	19	21	4
0d0793c1-df1b-4db1-ba36-adcb960cc0f5	SA505658	SP101622	AOCS-091-1	Ovary-AdenoCA	18	14	32	0	4	0	0	0	0	0	0	0	0	0	0	0	0	0	0.0389514491415913	0.0227985970094148	0	0	0.630330441203618	0	0	0	0	0.508438818565401	0	0.122362869198312	0	0.369198312236287	100	27.5326973979007	64.9121941664859	115	6057799.63768116	92	3797555.77649326	2978884.77165354	3.94617476550907	37.3794967685853	21	17	0
0d259ac2-03d1-4814-9b0b-d05e3a6029b7	SA267331	SP49334	TCGA-EP-A3RK-01A	Liver-HCC	-12	2	4	0	0	0	0	0	0	0	0	0	0	0	0	0	0	0	0.0189384179335223	0.566864210255089	0	0	0	0	0	0	0	0	0.416837782340862	0	0	0.143737166324435	8	16.816802699457	23.5057396783504	10	25127291.15	3	16724643.547619	9085873	2.81658236283804	6.6889369788934	3	5	3
0d31a44f-1fc5-43a2-9633-36c4e650d3d2	SA524972	SP109941	TCGA-EK-A2RE-01A	Cervix-SCC	72	20	38	0	0	0	0	0	0	0	0	0	0	0	0	0	0	0	0.130187854958497	0.378331148973351	0	0	0	0	0	0	0	0.224299065420561	0	0.200934579439252	0.205607476635514	0	3	9.75003293527429	17.0763284340944	3	18502539.0625	1	11031685.4680851	7175761.03225806	0.852527790850422	7.32629549882011	3	4	0
0d569bd5-418d-4d72-87ca-8e14668c2119	SA542080	SP116659	tumor_4166151	Lymph-BNHL	-18	10	18	3	4	1	0	0	4	0	0	0	0	0	0	0	0	0	0.0696118845764953	0.674729719219102	0	0	0	0	0	0	0	0	0.34624145785877	0	0.42369020501139	0	14	0.0629464011817479	11.7422652699825	8	127416.266666667	4	9903634.77777778	16886648	4.68799616192631	11.6793188688007	2	3	55
0dd0718d-5ddf-4c59-8c47-0f51303daeb5	SA508995	SP103894	TCGA-EE-A3JI-06A	Skin-Melanoma	-28	0	-20	0	0	0	0	0	0	0	0	0	0	0	0	0	0	0	0	0.0454662407671212	0	0	0	0	0	0	0	0	0	0	0	0	46	17.5692919911848	57.8801038698025	36	18104581.9655172	26	6946438.47389558	5475592.28636364	60.6478059253894	40.3108118786177	30	32	62
0e6654c9-cd5e-4f94-a6d4-54f2bb16de1f	SA306868	SP57586	TCGA-92-8064-01A	Lung-SCC	44	12	28	0	1	0	0	0	0	0	0	0	0	0	2	0	0	0	0.00581828209016958	0.549179649800083	0	0	0	0	0	0	0	0	0	0	0.0824427480916031	0.144274809160305	40	36.1577727816599	58.4648965386479	40	16371556.6212121	34	10041027.9482759	6172371.53703704	13.0973616475636	22.307123756988	27	27	4
0e6ca8dc-0f31-4675-95b1-5920576daeff	SA191071	SP30011	TCGA-CV-6433-01A	Head-SCC	34	14	20	0	0	0	0	0	0	0	0	0	0	0	0	0	0	0	0.132469402447804	0.253059755219582	0	0	0.506839452843773	0	0	0	0	0.1	0.252112676056338	0	0	0.291549295774648	9	10.0174793503114	27.6676594126156	6	23027529.2307692	17	13123936.1904762	10549002	2.08637320356139	17.6501800623042	4	4	0
0e7f46ca-6f5c-4538-b6d6-00af65d57fcf	SA542091	SP116668	tumor_4199714	Lymph-BNHL	-22	16	22	0	0	0	1	1	0	0	0	0	0	0	0	0	0	0	0.00669646193629393	0.506868357722605	0	0	0	0.358604505164347	0.127830675176754	0	0	0	0.364758698092031	0	0.309203142536476	0	14	8.31726473398539	8.8466816769299	4	11478974.0454545	10	10744485.44	5358235.66666667	24.1169520682023	0.529416942944517	1	1	31
0ed63d84-d3fe-4289-9255-35f4a03b703b	SA254155	SP43510	TCGA-B9-4115-01A	Kidney-RCC	12	-8	4	NA	NA	NA	NA	NA	NA	NA	NA	NA	NA	NA	NA	NA	NA	NA	0.0223248652809854	0.187580189889659	0	0	0	0	0	0	0	0	0.725995316159251	0.0819672131147541	0	0.192037470725995	0	5.1958532659765	13.2313192315738	1	51756853	0	26359922.4	20010689.75	1.44085822311242	8.03546596559725	0	0	0
0f53e757-1823-409f-a0ea-249270728e15	SA219141	SP39997	TCGA-A3-3363-01A	Kidney-RCC	2	-8	-8	0	0	0	0	0	0	0	0	0	0	0	0	0	0	0	0.0369325468068736	0.433957424980764	0	0	0	0	0	0	0	0	0.697297297297297	0	0	0.141891891891892	15	5.1958532659765	10.1902889528149	19	51756853	0	2159730.81560284	1081532.50724638	1.43149713860968	4.99443568683839	19	19	4
0f6b355e-3898-4be6-be97-da0c3840a4ed	SA524957	SP109801	TCGA-C5-A2LT-01A	Cervix-SCC	54	12	28	0	0	0	0	0	0	0	0	0	0	0	0	0	0	0	0.139910076699286	0.51785241999471	0	0	0	0	0	0	0	0.135678391959799	0	0	0.35427135678392	0	16	46.4794883706774	70.2050229527655	12	15174822.5053763	5	15117998.6666667	15007902.4791667	1.35152171904082	23.7255345820881	2	3	0
0fa9cfba-0f49-47d0-ab54-9dd2144e0a73	SA443476	SP84408	TCGA-BR-7722-01A	Stomach-AdenoCA	-10	-16	-26	0	0	0	0	0	0	0	0	0	0	0	0	0	0	0	0.196447988401595	0.314969191736136	0	0	0	0	0	0	0	0	0.433098591549296	0	0.169014084507042	0.133802816901408	10	10.7214798302757	20.3082871052495	8	13930257.2173913	12	13792813.2727273	13642279.4285714	2.12092316068919	9.58680727497378	7	5	6
0fbd94b1-bb34-4620-841b-861a0b5e0c12	SA518614	SP107807	8066854	Panc-AdenoCA	-18	0	-14	0	4	0	0	0	0	0	0	0	0	0	0	0	0	0	0.120206938527085	0.578717792655711	0	0	0	0.181984175289105	0.0636031649421789	0	0	0	0	0	0.187384044526902	0.226345083487941	28	21.3771368716963	48.5270685587374	10	14751700.6590909	19	10023328.2244898	8003440.97087379	3.50717702215892	27.149931687041	16	14	3
1021b60d-f7b2-43b0-b2cc-f282d619d533	SA443872	SP84491	TCGA-D7-6822-01A	Stomach-AdenoCA	22	14	-4	0	4	0	0	0	0	0	0	0	0	0	0	0	0	0	0.0265813590492528	0.405922079527717	0	0	0	0.422272706198711	0.145223855224319	0	0	0	0.349298352654057	0	0.310860280658938	0	343	15.6110921064361	43.2706414393692	103	1815233.09727626	48	1855208.79196557	1878558.23181818	23.1952485702477	27.6595493329331	37	34	17
105a51c4-cc7e-4d0f-9cf8-e4d64a31d14d	SA469321	SP93772	TCGA-D1-A17K-01A	Uterus-AdenoCA	40	2	30	0	4	0	0	0	0	2	0	0	0	0	0	0	0	0	0.143393649709799	0.228405599180608	0	0	0	0	0	0	0	0	0	0.217054263565891	0.136950904392765	0.196382428940568	35	18.7278330114792	23.2661832224284	59	7197897.64556962	41	3902939.31491713	1350961.78431373	2.10293949778928	4.53835021094921	21	10	2
10ad692b-4c3d-42de-9b5e-4968441388b3	SA491189	SP96124	TCGA-QG-A5YX-01A	ColoRect-AdenoCA	20	18	16	0	4	0	0	0	0	0	0	0	0	0	0	0	0	0	0.249600511345478	0.407904548844146	0	0	0	0	0	0	0	0	0	0	0.470865214832254	0	19	4.2981637418115	22.8056791783941	3	4078290.96875	9	10035503.1014493	15187686.5675676	3.35370167224939	18.5075154365826	8	8	2
10bb1a92-901e-4a14-80f4-5e88f997754b	SA435917	SP83382	TCGA-EE-A2GN-06A	Skin-Melanoma	18	-2	12	0	0	0	0	0	0	4	0	0	0	0	0	0	0	0	0.00506096939641996	0.0778336333684318	0	0	0	0	0	0	0	0	0.363192182410423	0	0.0456026058631922	0.291530944625407	21	13.3605437898677	53.9668799943644	1	13767604.3103448	15	12799382.1031746	12509913.6082474	22.7102678709507	40.6063362044967	8	5	2
10cb8ac6-c622-11e3-bf01-24c6515278c0	SA560642	SP98896	RK001_C01	Liver-HCC	-26	-14	-14	0	4	0	0	0	0	0	0	0	0	0	0	0	0	0	0	0.642585883277315	0	0	0	0	0	0	0.206032563621284	0	0.299188640973631	0	0	0.141987829614604	21	25.3258065930231	59.8815871278098	12	14015279.5555556	7	12691309.3049645	11869534.6666667	8.61077705302356	34.5557805347867	6	3	0
10d15b7a-16d1-4953-aaef-f193ffa97f42	SA227162	SP35617	TCGA-CJ-6033-01A	Kidney-RCC	18	-6	10	0	0	0	0	0	0	0	0	4	0	0	0	0	4	0	0.0557106953364982	0.0569673275621335	0	0	0	0	0	0	0	0	0.597037037037037	0.0918518518518519	0	0.143703703703704	12	14.8686956542491	24.1906474863386	2	15048625.9333333	24	16322256.8888889	18869518.8	2.61694921160497	9.32195183208947	3	2	0
10db2142-c623-11e3-bf01-24c6515278c0	SA560741	SP99001	RK036_C01	Liver-HCC	-42	-10	-26	NA	NA	NA	NA	NA	NA	NA	NA	NA	NA	NA	NA	NA	NA	NA	0.0129058775174681	0.295355528154542	0	0.0289354706124127	0	0	0	0	0.178380600082203	0	0.310747663551402	0	0	0.123831775700935	NA	NA	NA	NA	NA	NA	NA	NA	NA	NA	NA	NA	NA
110b5f05-ded7-45ec-b0f6-a941c92d77dd	SA33766	SP3415	TCGA-AO-A0J4-01A	Breast-AdenoCA	30	18	24	0	4	2	0	0	0	2	0	0	0	0	0	0	0	0	0.0391738691211135	0.110225614547087	0	0	0.570658884274329	0	0	0	0	0.390455531453362	0	0.20824295010846	0	0.331887201735358	74	35.469377197502	49.769717974398	53	2595079.67228916	30	2350170.85692068	1904393.84649123	3.3356226545024	14.300340776896	161	142	9
1127b561-ea40-4d5e-95df-daa0a5ebc1e4	SA267736	SP49124	TCGA-G3-A3CK-01A	Liver-HCC	-34	-14	-20	0	0	0	0	0	0	0	0	0	0	0	0	0	0	0	0.00617728199592179	0.429291111910759	0	0	0	0.0570349046419575	0.0208708168405901	0	0	0	0.339563862928349	0	0	0.550623052959502	12	5.22785709043199	12.8004599964326	5	26037824.5	2	23907701.9375	22629628.4	6.02973324449427	7.57260290600065	0	0	0
1168944c-5451-4a18-8758-88bf5723bdd9	SA528695	SP110788	8067844	Panc-AdenoCA	12	4	-2	0	2	0	0	0	0	0	0	0	0	0	0	0	0	0	0.0739710789766407	0.00268817204301075	0	0	0.417130144605117	0	0	0	0	0.565217391304348	0	0	0.0809889173060529	0.181585677749361	54	10.941462872192	26.3363208215303	5	8383840.79487179	25	9597839.65853659	10698908.3953488	3.86855429596141	15.3948579493382	5	4	1
1193a9c4-5aab-4cd7-a690-60c96bd1172d	SA86329	SP15782	282-01-17TR	Lymph-CLL	-74	-18	-46	NA	NA	NA	NA	NA	NA	NA	NA	NA	NA	NA	NA	NA	NA	NA	0.0918984280532043	0.510278113663845	0	0	0	0	0	0	0	0	0.48314606741573	0.134831460674157	0.258426966292135	0	2	1.43847859816596	7.21692795300039	0	8735316.2	1	16855989.3076923	21931410	0.626778636566718	5.77844935483443	0	0	0
123c9d1c-72ba-4d82-8e57-d5caa52a40ba	SA505876	SP102161	AOCS-168-1	Ovary-AdenoCA	14	14	0	0	1	0	0	0	0	0	0	0	0	0	0	0	0	0	0.0791683877185736	0.22965716646014	0	0	0.572353022167149	0	0	0	0	0.259351620947631	0.259351620947631	0.134663341645885	0.0798004987531172	0.162094763092269	53	29.2466841607393	73.2208937827101	13	12685974.2285714	10	10844921.0439024	9890300.87407407	2.6106385582034	43.9742096219708	8	7	0
124d5b04-4588-44c3-9c00-61e064cf1bdb	SA542035	SP116630	tumor_4119279	Lymph-BNHL	-16	16	18	0	4	0	0	0	0	0	0	0	0	0	0	0	0	0	0.0420686657974794	0.0434593654932638	0.171490656236419	0.069187309865276	0	0	0	0	0	0	0	0	0.403236245954693	0	32	4.2214668393237	19.5712488979932	8	3884138.18181818	8	5122780.88793103	5615253.28915663	4.19233203010777	15.3497820586695	14	11	14
127b0f7d-d24e-48b7-ac25-d3f14a43952d	SA396200	SP68659	TCGA-09-1666-01A	Ovary-AdenoCA	6	2	12	0	4	0	4	0	0	0	0	0	0	0	0	0	0	0	0.0555661274976213	0.0588011417697431	0	0	0.426260704091342	0	0	0	0	0.421810699588477	0	0	0	0.5	37	26.673383662407	33.4310806653044	269	3766906.85581395	205	2736035.54716981	1315283.42307692	1.91008144888815	6.75769700289738	16	16	1
12874085-a596-41ae-b4cd-817cb1ebb278	SA505785	SP101654	AOCS-096-1	Ovary-AdenoCA	20	22	26	0	4	0	0	0	0	0	0	0	0	0	0	0	0	0	0.0708587517597372	0.271586109807602	0	0	0	0	0	0	0	0.150242326332795	0	0.253634894991922	0.193861066235864	0	24	32.0929060931671	77.8213377792494	108	12180476.775	20	6637337.84269663	5030630.9057971	3.0700662159078	45.7284316860823	22	23	4
12f038e1-00af-4c64-a2e0-9e63323492ef	SA411305	SP71854	8044093	Panc-AdenoCA	46	16	26	0	4	0	0	0	0	0	0	0	0	0	0	0	0	0	0.103129131776113	0.425297487880123	0	0	0.372080211546937	0	0	0	0	0	0	0	0.418096723868955	0	63	44.5629528738541	65.7008488010195	39	7866666.58139535	21	6045083.02727273	4062093.33544304	3.25599417970901	21.1378959271654	37	35	11
132f7f2a-b902-4343-aa08-cf6a7af10b9a	SA85995	SP15446	064-0128-08TR	Lymph-CLL	-64	-24	-44	3	0	0	0	0	0	0	0	0	0	0	0	0	0	0	0.0665749656121045	0.263823933975241	0	0	0	0	0	0	0	0	0	0.217391304347826	0.293478260869565	0	1	5.3504610840041	12.734349250913	0	19986348.75	2	25369840.4666667	31522402.4285714	1.34516835665413	7.38388816690889	0	0	3
13642cf8-9840-4a7d-a26a-95f65b2c70c3	SA446483	SP85511	TCGA-EM-A22O-01A	Thy-AdenoCA	-28	-20	-24	0	0	0	0	0	0	0	0	0	0	0	0	0	0	0	0.0685714285714286	0.608571428571429	0	0	0	0	0	0	0	0	0.471337579617834	0	0	0.248407643312102	0	5.03188347564887	5.04865812061094	0	75185279.5	0	30174369	167095.333333333	0.87009164446654	0.0167746449620774	0	0	0
13c312ec-0add-4758-ab8d-c193e2e08c6d	SA21011	SP2799	TCGA-E9-A1NH-01A	Breast-AdenoCA	4	-14	-18	0	0	0	0	0	0	0	0	0	0	0	0	0	0	0	0.113292433537832	0.683026584867076	0	0	0	0	0	0	0	0	0	0.290816326530612	0.102040816326531	0.301020408163265	2	42.2841445427593	49.6393325057231	1	27316491.6382979	2	25986223.4827586	20302350.4545455	0.876837245083208	7.35518796296384	1	0	0
13d05f7a-e16a-40ef-9a15-21257da2cf89	SA47362	SP9979	TCGA-A2-A259-01A	Breast-AdenoCA	2	-14	-14	0	0	0	0	0	0	0	0	0	0	0	0	0	0	1	0.165417867435158	0.675504322766571	0	0	0	0	0	0	0	0	0.490566037735849	0.0754716981132075	0.0566037735849057	0.289308176100629	8	4.04367294010271	10.285752014293	7	4092606.56666667	11	5892578.94339623	8240369	0.620174729540576	6.24207907419026	4	5	1
140d5fa9-afbe-444e-a7e7-6a4cb4ab2923	SA321051	SP59412	tumor_4102009	Lymph-BNHL	-12	12	20	0	4	0	1	0	0	0	0	0	0	0	0	0	0	0	0.0722102231821454	0.268610511159107	0	0	0	0.0612670986321094	0.0434845212383009	0	0	0	0	0	0.494949494949495	0	18	8.86973719804431	24.3828749229515	4	15591721.5294118	2	14870345.8571429	14487115.03125	5.02567626072821	15.5131377249072	3	0	9
140d6ef7-0217-4d16-9add-215d0d14ba06	SA86206	SP15656	181-01-4TR	Lymph-CLL	-72	-20	-44	0	0	0	0	0	0	0	0	0	0	0	0	0	0	0	0.115452930728242	0.559502664298401	0	0	0	0	0	0	0	0	0	0.25	0.311111111111111	0	1	5.30318742223986	5.41471910474593	1	22639726.4285714	0	16181104.8	1110987.66666667	1.04404757965449	0.111531682506075	0	0	4
141918cd-3e23-45bc-96e1-b208c80f69e7	SA507566	SP103237	C0077RT	Kidney-RCC	-2	-6	0	0	0	0	0	0	0	0	0	4	0	0	0	0	0	0	0.0447881424198486	0.100048332527791	0	0	0	0	0	0	0	0	0.5707656612529	0.0626450116009281	0	0.149651972157773	7	8.10794141603941	10.8799993986257	1	34613443	8	17112265.4736842	6903245.25	2.2815891586888	2.77205798258633	1	2	2
14334aea-2dae-428c-9d4a-1a37878dfc3f	SA428312	SP82087	TCGA-AG-3896-01A	ColoRect-AdenoCA	24	12	18	0	4	0	0	0	0	0	0	0	0	0	0	0	0	0	0.223376965072683	0.0447937906992041	0	0	0	0	0	0	0	0	0	0	0.269087523277467	0	57	52.7079317871404	57.4419373178899	11	10886890.8843537	10	10259480.8941176	6249512.69565217	5.51617033242984	4.73400553074951	5	6	0
1447c8cb-25d4-4092-8919-4df08f898d2d	SA409342	SP70130	8016500	Panc-AdenoCA	6	0	-4	0	4	0	0	0	0	0	0	0	0	0	0	0	0	0	0.195606694560669	0.588650627615063	0	0	0	0	0	0	0	0	0	0	0.369255150554675	0	7	26.752484147092	29.3266156681556	3	22207202.5277778	3	17527669.76	5494585.5	1.36708443909291	2.57413152106363	4	6	0
14630c19-9ee0-4ab3-9d8b-8c3309d1e7d0	SA435012	SP82451	TCGA-DA-A3F5-06A	Skin-Melanoma	16	12	22	0	0	0	0	0	0	0	0	0	0	0	0	0	0	0	0.0110802786563949	0.168474569693206	0	0	0	0	0	0	0	0	0.325925925925926	0	0.0637037037037037	0.146666666666667	113	39.6752383011195	71.4420537943863	46	7600237.85897436	16	6508970.84146341	5519217.03488372	19.0287646659055	31.7668154932668	48	43	2
148536ce-ee2a-4952-a19d-10d6f44146b9	SA556598	SP123884	TCGA-KM-8438-01A	Kidney-ChRCC	-8	-20	-2	0	0	0	0	0	0	0	0	0	0	0	0	0	0	0	0.24841628959276	0	0	0	0	0	0	0	0	0	0.707207207207207	0	0	0.234234234234234	7	0	0	2	0	0	0	0	0.800733821643744	0	0	0	0
1494bb16-f1f0-42a4-b10e-c383574cbc8b	SA542106	SP116686	tumor_4131095	Lymph-BNHL	-58	8	-16	0	0	0	0	0	4	0	0	0	0	0	0	0	0	0	0.031675440188782	0.207932474133237	0	0	0.209929206752587	0	0	0	0	0.172972972972973	0	0.243243243243243	0.27027027027027	0	8	0.239742277756216	0.770630812552743	9	2426434.66666667	4	2924836.625	3223877.8	3.96243319411703	0.530888534796527	2	0	21
14b8bbf2-310b-459b-b52d-a7ef510ce1cf	SA84366	SP13072	TCGA-C5-A1MI-01A	Cervix-SCC	22	20	-2	0	0	0	0	0	0	0	0	0	0	0	0	0	0	0	0.136252545824847	0.382484725050917	0	0	0	0	0	0	0	0.168789808917197	0	0.197452229299363	0.0732484076433121	0	49	1.67765192759302	53.063848933385	1	2546930.5	2	6885383.27350427	7290846.14953271	1.7629180536192	51.386197005792	4	2	4
14bf9bfb-14d6-4cac-a556-828f680e8a15	SA294913	SP51824	TCGA-05-4389-01A	Lung-AdenoCA	24	16	14	0	0	0	0	0	0	0	0	0	0	0	0	0	0	0	0.022140828840693	0.41861805012552	0	0	0	0	0	0	0	0	0.223076923076923	0	0	0.0945054945054945	26	25.8861566533197	67.2672799328458	16	9550251.19753086	20	10469715.40625	11140675.7747748	9.94356822491432	41.381123279526	13	19	9
14c5b81d-da49-4db1-9834-77711c2b1d38	SA426726	SP80615	TCGA-F5-6814-01A	ColoRect-AdenoCA	46	22	38	0	1	0	0	0	0	1	0	0	0	0	0	0	1	0	0.000390691164816035	0.18627849768532	0	0	0	0	0	0	0	0	0	0	0.228912575586758	0	112	0.497686093622596	1.68921189432482	385	338014.295454545	14	458905.945454545	539500.378787879	864.358541243808	1.19152580070222	50	42	6744
14dd86c1-dfb3-4124-a453-4d64223bc048	SA254788	SP43770	TCGA-AL-3473-01A	Kidney-RCC	10	0	20	0	0	0	0	0	0	0	0	4	0	0	0	0	0	0	0.0501734104046243	0.30150289017341	0	0	0	0	0	0	0	0	0.592169657422512	0.127243066884176	0	0.169657422512235	5	11.1325087932171	14.1509739175266	8	27723243.5	1	32529337.3846154	90202464	1.56948906962203	3.01846512430942	1	0	0
14ed7388-41ed-43d4-afb2-04cd6410d5d2	SA370946	SP66960	TCGA-24-1552-01A	Ovary-AdenoCA	8	8	14	0	4	0	0	0	0	0	0	0	0	0	0	0	0	0	0.116646989374262	0.490200708382527	0	0	0.393152302243211	0	0	0	0	0	0.409090909090909	0	0.0748663101604278	0.165775401069519	39	45.6535775504202	58.6228890874975	87	8773299.56329114	25	5189414.09912536	2128582.18918919	1.52712828578834	12.9693115370773	33	32	6
153a64ee-6322-4f2e-b3df-77ef7d3a4cf0	SA439929	SP84743	TCGA-D7-6528-01A	Stomach-AdenoCA	44	10	28	0	4	0	0	0	0	4	0	0	0	0	0	0	0	0	0.0328467153284672	0	0	0	0	0.309735693097357	0.0909242409092424	0	0	0	0	0	0.307572452477407	0	67	49.4999633182298	71.6151407200108	24	8738193.54651163	24	8174636.36090226	7143446.61702128	21.9889087635774	22.115177401781	20	13	5
154f80bd-984c-4792-bb89-20c4da0c08e0	SA126360	SP19295	TCGA-AA-3555-01A	ColoRect-AdenoCA	26	24	30	0	0	0	0	0	0	0	0	0	0	0	0	0	0	0	0.0240122832064094	0.116271015557958	0	0	0	0	0	0	0	0	0	0	0.32377894978216	0	4	0.0173061401839689	0.0173061401839689	0	525467	0	525467	0	92.9748508703263	0	1	1	120
15563a10-47a8-401d-a507-2c7101f7ae60	SA85785	SP15236	012-04-1TR	Lymph-CLL	-70	-22	-42	0	0	0	0	0	0	0	0	0	0	0	0	0	0	0	0.148400629260619	0.428421604614578	0	0	0	0	0	0	0	0	0.442307692307692	0.259615384615385	0.134615384615385	0	2	0	0.529262116542469	2	0	1	2678334.33333333	2678334.33333333	0.750878803776454	0.529262116542469	0	0	0
15678c3d-ce61-454d-849e-1d4ca358909b	SA542115	SP116694	tumor_4144951	Lymph-BNHL	-38	10	-4	3	0	0	1	0	0	0	0	0	0	0	0	0	0	0	0.0714044279195538	0.323643738380936	0.0300828122359304	0	0.376542166638499	0	0	0	0	0	0.291622481442206	0	0.325556733828208	0	23	2.7530470018711	10.8434053276235	26	2321968.66666667	6	2494232.82575758	2558831.88541667	4.30541282209681	8.09035832575236	23	25	23
15a93657-0521-430a-a816-bf0842374b75	SA507466	SP103104	C0057RT	Kidney-RCC	-26	-12	-12	0	0	0	0	0	0	0	0	0	0	0	0	0	4	0	0.0577421635635164	0.139995286353995	0	0	0	0	0	0	0	0	0.650294695481336	0.0962671905697446	0	0.147347740667976	2	7.28360655641708	8.89091483237544	0	31593203.7142857	0	24541380.8181818	12200690.75	1.5652606215968	1.60730827595836	0	0	1
15abb2a3-10a2-4e04-8eb9-6eadbd976af0	SA453742	SP85952	TCGA-FK-A3S3-01A	Thy-AdenoCA	-34	-14	-26	NA	NA	NA	NA	NA	NA	NA	NA	NA	NA	NA	NA	NA	NA	NA	0.0800653594771242	0.321895424836601	0	0	0	0	0	0	0	0	0	0	0	0.333333333333333	0	0	0	0	0	2	0	0	0.221254204130612	0	0	0	0
15d597de-d26c-4ce1-b0cb-077e39b55f30	SA488526	SP92195	TCGA-AP-A0L8-01A	Uterus-AdenoCA	-12	8	-8	0	1	0	0	0	0	0	0	0	0	0	0	0	0	0	0.110798816568047	0.256656804733728	0	0	0	0	0	0	0	0	0	0.24904214559387	0.113026819923372	0.168582375478927	26	27.0329806116512	64.9323483747285	49	10389916.835443	32	8047115.88163265	6932168.43975904	2.45527550204144	37.8993677630773	9	11	0
15dd024e-c0da-461a-84db-d01e60a22210	SA543514	SP116712	tumor_4178345	Lymph-BNHL	-42	-2	-8	0	0	4	0	0	0	0	0	0	0	0	0	0	0	0	0.12321095208463	0.72059738643435	0	0	0	0	0	0	0	0	0	0.273504273504274	0.393162393162393	0	1	5.03188347564887	7.13772557441595	0	75185279.5	2	71100201.3333333	62930045	0.578698906376672	2.10584209876708	0	0	4
15e097e3-e468-466c-8e57-b59fba90bbf2	SA291037	SP55387	TCGA-55-8299-01A	Lung-AdenoCA	6	8	-4	0	1	0	0	0	0	0	0	0	0	0	0	0	0	0	0.00207325501036628	0.311284430842136	0	0	0	0	0	0	0	0	0.241635687732342	0	0	0	23	0.0481435348417367	0.0978550945721129	12	292356.8	2	495196.333333333	1509394	7.50757254787386	0.0497115597303762	12	10	0
15f90ef0-831b-40a3-98bd-ec226a9e8b26	SA62025	SP5393	TCGA-AR-A1AY-01A	Breast-AdenoCA	12	18	24	0	4	2	0	0	0	2	0	0	0	0	0	0	0	0	0.142552687662799	0.403504617570448	0	0	0.367274449443524	0	0	0	0	0	0	0.155932203389831	0.196610169491525	0.16271186440678	37	40.3078182248563	53.4106833917965	19	16765312.8082192	15	10739805.5231788	5100548.70512821	1.51483530710363	13.1028651669402	13	13	2
15fd8dc8-c622-11e3-bf01-24c6515278c0	SA560673	SP98898	RK002_C	Liver-HCC	-6	0	8	0	4	0	0	0	0	0	0	0	0	0	0	0	0	0	0	0.583156307818817	0	0	0	0	0	0	0.281093675049681	0	0.290960451977401	0	0	0.142655367231638	6	26.7878345615048	30.3885835164779	2	17032248.6595745	3	16216408.2321429	11955908.2222222	5.4902337887583	3.60074895497309	2	3	3
1659bae5-3140-4d05-891c-81b48277b2fc	SA505731	SP102074	AOCS-159-1	Ovary-AdenoCA	24	20	24	0	4	2	2	0	0	0	0	0	0	0	0	0	0	0	0.109872611464968	0.389729299363057	0	0	0.367635350318471	0	0	0	0	0.145299145299145	0	0.217948717948718	0.0854700854700855	0.217948717948718	61	24.8047174195754	44.5700057582445	67	5705655.97727273	49	3253078.84375	2113148.62676056	1.8206215264962	19.7652883386691	39	43	4
16d33e09-2e21-4da2-8e57-e78ce28c4408	SA554035	SP122476	TCGA-HB-A43Z-01A	SoftTissue-Leiomyo	-20	0	-6	0	4	0	0	0	0	2	0	0	0	0	0	0	0	0	0.0356817491648952	0.288187063467962	0	0	0	0	0	0	0	0	0	0.517605633802817	0.0880281690140845	0.295774647887324	65	40.4345584391161	58.2517556116813	57	4416244.79496403	49	3028596.39726027	1767922.3627451	2.48708110964503	17.8171971725652	30	39	30
1727e88b-df0a-4af2-9191-8c6061d98ad0	SA203873	SP31174	TCGA-CV-7180-01A	Head-SCC	72	14	38	0	4	0	0	0	0	0	0	0	0	0	0	0	0	0	0.0693215339233038	0.483208531881098	0	0	0	0	0	0	0	0	0.353535353535354	0	0.145454545454545	0.153535353535354	17	2.20814368753306	72.7924948325816	10	21995726.6666667	3	22196922.5816327	22203276.1368421	3.13817038608846	70.5843511450485	6	4	2
172c9864-c26d-4e9b-947a-e8ce761e996d	SA440055	SP83967	TCGA-FP-7998-01A	Stomach-AdenoCA	-36	-2	-26	0	0	0	0	0	0	0	0	0	0	0	0	0	0	0	0.158924441017733	0.235736314572089	0	0	0	0	0	0	0	0	0.381742738589212	0	0.275933609958506	0.114107883817427	40	3.1937705812643	43.152020405857	20	4544819.71428571	1	14653814.8863636	17822305.9104478	3.69405828626358	39.9582498245927	10	8	2
178d0486-cb0d-4979-8bdf-bb3fe99149bd	SA452388	SP85840	TCGA-ET-A4KN-01A	Thy-AdenoCA	-4	-14	-12	0	0	0	0	0	0	0	0	0	0	0	0	0	0	0	0.0767218831734961	0.57279860505667	0	0	0	0	0	0	0	0	0.452631578947368	0	0	0.105263157894737	0	0.025689392088594	0.0424861300261318	0	780008	2	645004	510000	0.409938930756181	0.0167967379375378	0	0	0
17a66d24-de77-4f2a-a8ad-d2c6a69e7671	SA449081	SP87675	TCGA-EM-A2OW-01A	Thy-AdenoCA	-32	-24	-32	NA	NA	NA	NA	NA	NA	NA	NA	NA	NA	NA	NA	NA	NA	NA	0.121546961325967	0.543646408839779	0	0	0	0	0	0	0	0	0.485714285714286	0	0	0.157142857142857	1	0.00203533648588607	0.00203533648588607	0	61799	0	61799	0	0.324336274039523	0	0	0	0
18ec066e-8510-4921-9e35-45d85fb01e38	SA554374	SP121783	TCGA-DX-A1L3-01A	SoftTissue-Liposarc	-14	2	-4	0	0	0	0	0	0	0	0	0	0	0	0	0	0	0	0.0579536370903277	0.253197442046363	0	0	0	0	0	0	0	0	0	0.479508196721311	0.0778688524590164	0.372950819672131	60	2.1287847421842	4.21193179228348	59	4616883.78571429	241	466741.047445255	243271.823076923	1.79264491736359	2.08314705009928	65	73	19
190eb791-383d-4e27-870d-e470630843e7	SA193851	SP32662	TCGA-CN-6994-01A	Head-SCC	66	8	32	0	1	0	0	0	0	0	0	0	0	0	0	0	0	0	0.0574492302162583	0.101000419337447	0	0	0	0	0	0	0	0	0.361073825503356	0	0.142281879194631	0.16510067114094	54	52.0819290959095	68.4802579346798	15	9788635.93710692	28	7693358.83834586	4579816.23364486	5.99503264233184	16.3983288387702	19	23	4
19233fd1-5229-466e-acf3-5882165758e0	SA452344	SP85836	TCGA-BJ-A28V-01A	Thy-AdenoCA	-40	-24	-36	0	0	0	0	0	0	0	0	0	0	0	0	0	0	0	0.10529128808124	0.495991448423303	0	0	0	0	0	0	0	0	0.532051282051282	0	0	0.173076923076923	0	0	0	0	0	2	0	0	0.668393039013072	0	1	1	0
1924d200-6929-4eef-8a7f-317f8fbab915	SA551067	SP120767	TCGA-DJ-A13L-01A	Thy-AdenoCA	-24	-14	-30	0	0	0	0	0	0	0	0	0	0	0	0	0	0	0	0.0260726072607261	0.530693069306931	0	0	0	0	0	0	0	0	0.521739130434783	0	0	0.210144927536232	1	7.69154060198749	7.69154060198749	0	32835795	0	32835795	0	1.07381664823186	0	0	1	0
199bbb0f-996c-40c1-b06d-2066f04be778	SA274518	SP52779	TCGA-78-7158-01A	Lung-AdenoCA	-8	-12	-28	0	0	0	0	0	0	0	0	0	0	0	0	0	0	0	0.0112254199765594	0.229821591353041	0	0	0	0	0	0	0	0	0.267203967761934	0	0	0	6	4.45233069075393	13.7375703538202	3	12289662.5454545	0	12268069.9117647	12257743	14.4801840655666	9.28523966306632	2	4	0
19c1c97f-a3ec-44a8-8a20-6f97caed1a4f	SA466155	SP89957	TCGA-AP-A0LH-01A	Uterus-AdenoCA	22	12	20	0	0	2	0	0	0	0	0	0	0	0	0	0	0	0	0.164856860809477	0.259871668311945	0	0	0	0	0	0	0	0	0	0.189243027888446	0.370517928286853	0.157370517928287	11	4.42903582186484	15.4717354660954	69	7910528.52941176	21	3217595.19863014	2599146.62015504	1.53529374291453	11.0426996442305	8	11	2
19cd4360-8392-4bc2-ae88-fdc1335d886b	SA85752	SP15200	004-0012-06TR	Lymph-CLL	-48	-16	-42	0	0	0	0	0	0	0	0	0	0	0	0	0	0	0	0.0732298739088264	0.286614936954413	0	0	0	0	0	0	0	0	0	0	0.5	0	3	0.866057691645133	0.866057691645133	0	5259228.6	0	5259228.6	0	0.78127027776155	0	0	0	4
19def402-fb8d-4b27-90dd-ce9135a3c0a2	SA489250	SP92268	TCGA-BS-A0TG-01A	Uterus-AdenoCA	34	2	16	0	0	0	0	0	0	4	0	0	0	0	0	0	0	0	0.273661041819516	0.171680117388114	0	0	0	0	0	0	0	0	0	0.159192825112108	0.291479820627803	0	0	0	4.82013752321941	0	0	0	24392336.8333333	24392336.8333333	1.47661615753606	4.82013752321941	0	0	0
1a4633c4-72a0-4e30-8c4c-345e04337627	SA542161	SP116726	tumor_4189035	Lymph-BNHL	-50	8	-6	0	0	0	0	0	0	0	0	0	0	0	0	0	0	0	0.0567734682405846	0.244238336143901	0	0.0838251826869028	0	0.0330241708825183	0.0218521641371557	0	0	0	0	0	0.570494864612512	0	33	9.82487421043313	17.8026452301941	7	18350134.625	4	8184712.32307692	4865390.75510204	5.16240934406957	7.97777101976101	4	6	12
1a841850-fca0-48ab-8c78-db0bd5a64435	SA410742	SP75865	8057443	Panc-AdenoCA	-8	-2	-14	0	4	0	0	0	0	0	0	0	0	0	0	0	0	0	0.216392391536653	0.566787775165634	0	0	0	0.0705278905749092	0.0189142979269075	0	0	0	0	0	0.452873563218391	0	33	10.7009832383893	49.1375032922833	14	9993231.40625	8	9064217.33333333	8835536.94615385	3.32112797999565	38.436520053894	12	12	9
1ac54c6e-a1e4-4f3b-b4a5-cdb327e0dca6	SA411833	SP76963	8058345	Panc-AdenoCA	-24	-6	-26	0	0	0	0	0	0	0	0	0	0	0	0	0	0	0	0.245288662877655	0.62010170505534	0	0	0	0	0	0	0	0	0	0	0	0	26	15.9702116650416	21.7065030520005	14	9507924.52941176	8	5272603.096	2353665.35135135	1.18952384752945	5.73629138695891	10	10	2
1aff91a6-1b0f-4575-8f4b-4e064a50b886	SA203513	SP31126	TCGA-CV-7255-01A	Head-SCC	68	12	40	0	4	0	0	0	0	0	0	0	0	0	0	0	0	0	0.0879062895736598	0.2190797804981	0	0	0.517940059096665	0	0	0	0	0	0.326923076923077	0	0.0724358974358974	0.278846153846154	66	15.4526291108219	58.322420015141	17	6516510.72222222	37	6632381.58052434	6675164.66666667	3.54413929380209	42.8697909043191	27	20	4
1b1780d5-06da-40ee-9e15-02631a68027b	SA560597	SP127630	TCGA-FF-8047-01A	Lymph-BNHL	-8	14	18	0	0	0	0	0	4	0	0	0	0	0	0	0	0	0	0.0656832971800434	0.209804772234273	0	0.101431670281996	0	0	0	0	0	0	0	0	0.487708168120539	0	43	16.083489524388	21.6228651445709	3	9575364.92156863	5	11319584.2413793	24027467.8571429	4.17918652316093	5.53937562018291	9	7	15
1bb3a1c7-4d7b-4fb6-b54d-e94cbd0e32aa	SA64762	SP11292	TCGA-B6-A0RT-01A	Breast-AdenoCA	-26	14	-6	0	1	0	0	0	0	0	0	0	0	0	0	0	0	0	0.0428230104760154	0.169086564969675	0	0	0.594008454328248	0	0	0	0	0.426751592356688	0	0.178343949044586	0	0.343949044585987	NA	14.4061828520965	22.3605059452275	NA	3288838.22556391	NA	2101959.44891641	1271144.30526316	NA	7.95432309313091	NA	NA	0
1bbb522d-e224-4b3f-9e10-3a47d06b2b05	SA513605	SP105708	TCGA-EM-A3FL-01A	Thy-AdenoCA	-20	-22	-16	NA	NA	NA	NA	NA	NA	NA	NA	NA	NA	NA	NA	NA	NA	NA	0.140239043824701	0.316334661354582	0	0	0	0	0	0	0	0	0.381443298969072	0	0.0824742268041237	0.195876288659794	0	0	0	0	0	0	0	0	0.45075944309168	0	0	0	0
1bdfaa8a-1b7e-4251-b135-ce5e4568371b	SA86821	SP16317	761-01-3TR	Lymph-CLL	-78	-20	-46	NA	NA	NA	NA	NA	NA	NA	NA	NA	NA	NA	NA	NA	NA	NA	0.146373918829009	0.390552228875582	0	0	0	0	0	0	0	0	0.483870967741935	0.118279569892473	0.118279569892473	0	4	5.94156056639702	7.14071303706927	0	35510988.6	0	26673735	11944979	0.546181077834173	1.19915247067226	0	0	0
1c00925b-7328-4db0-b930-04aab2d80719	SA540534	SP115501	TCGA-BW-A5NP-01A	Liver-HCC	-18	-8	-14	0	0	0	0	0	0	0	0	0	0	0	0	0	0	0	0.0226843100189036	0.695652173913043	0	0	0	0	0	0	0	0	0.390082644628099	0	0.0677685950413223	0	35	45.5393312109252	55.5840975277677	23	11522603.875	32	8699495.31443299	4121481.43243243	3.45784123679256	10.0447663168425	9	10	12
1c0e384f-7254-4afe-93c0-b3fc6c6a7894	SA84197	SP13036	TCGA-EW-A1PC-01B	Breast-AdenoCA	16	16	0	0	4	0	0	0	0	0	0	0	0	0	0	0	0	0	0.0299261562378546	0.209521958802954	0	0	0	0.186980178779635	0.0874076952973183	0	0	0	0	0.22372528616025	0.261186264308013	0.180020811654527	53	51.4112762152066	69.0283205931822	19	9879763.01898734	49	7056934.52188552	3848251.76978417	9.2131166073877	17.6170443779756	26	30	11
1c188bf5-2c99-4eb4-a774-59c75d53e643	SA554317	SP121774	TCGA-DX-A1L0-01A	SoftTissue-Liposarc	-16	0	-10	0	0	0	0	0	0	0	0	0	0	0	0	0	0	0	0.0599698643897539	0.120743345052737	0	0	0.412656956303365	0	0	0	0	0	0	0.502212389380531	0.106194690265487	0.269911504424779	306	44.4283515159696	58.3538816621503	249	1520821.32760596	912	1006825.25635104	484452.066356228	3.59947826344446	13.9255301461808	280	289	49
1c3df485-8e75-4378-87f6-c6463a520624	SA305773	SP56541	TCGA-21-1082-01A	Lung-SCC	50	20	22	0	1	0	0	0	0	0	0	0	0	0	0	0	0	0	0.00787274694413112	0.28797679611427	0	0	0	0	0	0	0	0	0	0	0	0.171274443695212	47	39.2934178123406	48.6565415149361	29	11860878.3131313	28	8975496.05555556	4441323.93650794	16.7562339689255	9.36312370259552	8	12	8
1c9fbe26-1447-4335-aaab-06d6bb3e2741	SA518716	SP107780	8068064	Panc-AdenoCA	-8	4	-16	0	1	0	0	0	0	0	0	0	0	0	0	0	0	0	0.227450080330503	0.247417948129447	0	0	0	0	0	0	0	0	0	0	0.510769230769231	0	18	30.4056041495887	60.9753795046414	8	12980392.8285714	15	12480554.8972603	12020177.8552632	1.54943304654759	30.5697753550527	7	9	2
1d1eeba2-4d7b-4380-b0b6-26d246bc4158	SA542130	SP116723	tumor_4113825	Lymph-BNHL	-74	-20	-44	3	0	0	4	0	1	0	1	0	0	0	0	0	0	0	0.100436681222707	0.402717127607957	0	0	0	0	0	0	0	0	0.313492063492063	0.146825396825397	0.234126984126984	0	4	0.0103908573055241	0.0103908573055241	2	315498	1	315498	0	1.48472067809943	0	0	0	6
1d325d84-a3a0-4802-9842-76cb21cecb1c	SA507232	SP103420	C0028RT	Kidney-RCC	-12	-8	-14	0	0	0	0	0	0	0	0	4	0	0	0	0	0	0	0.0803143569101016	0.0115008625646924	0	0	0	0	0	0	0	0	0.544147843942505	0.114989733059548	0	0.154004106776181	4	7.11355204363951	35.077214306216	1	17714851.0833333	7	16126643.2307692	15767049	1.94267837545822	27.9636622625765	6	4	1
1d97ba51-d981-4986-9f71-c2b6cb9961c3	SA452047	SP85818	TCGA-BJ-A28T-01A	Thy-AdenoCA	-38	-16	-40	NA	NA	NA	NA	NA	NA	NA	NA	NA	NA	NA	NA	NA	NA	NA	0.13953488372093	0.186046511627907	0	0	0	0	0	0	0	0	0	0	0	0	0	0	0	0	0	0	0	0	0.0152452486288515	0	0	0	0
1db83e80-bdf7-4d8d-8008-bd8406d641fc	SA195782	SP32958	TCGA-CR-6487-01A	Head-SCC	32	16	12	0	0	0	0	0	0	0	0	0	0	0	0	0	0	0	0.113848252861366	0.241567497915561	0	0	0	0	0	0	0	0	0.373665480427046	0	0.0640569395017794	0	24	19.144795286526	29.9720900427629	10	20432661.2142857	14	11632111.1168831	6603225.34693878	4.69988034053637	10.8272947562368	6	6	5
1de83d45-8492-4b83-9055-a9f43b823f91	SA86137	SP15590	157-01-3TR	Lymph-CLL	-62	-18	-40	0	0	0	0	0	0	0	0	0	0	0	0	0	0	0	0.110774556469061	0.889225443530939	0	0	0	0	0	0	0	0	0.522935779816514	0.229357798165138	0.119266055045872	0	2	5.27139890015804	5.28260907970085	0	22504018.7142857	0	17540347.8888889	167500	0.848639568411623	0.0112101795428078	0	0	1
1df8939c-c622-11e3-bf01-24c6515278c0	SA560695	SP98900	RK003_C	Liver-HCC	4	12	26	0	4	0	0	0	0	0	0	0	0	0	0	0	0	0	0.0209105892047796	0.551297898640297	0	0	0	0.0512978986402967	0.0144210960032962	0	0	0	0.225177304964539	0.131205673758865	0	0.140070921985816	17	0	0	9	0	5	0	0	3.58640876052843	0	9	11	0
1e046ab9-fa4c-4c15-8d78-ed0048c80ebf	SA247543	SP37636	TCGA-BP-4977-01A	Kidney-RCC	4	-8	2	0	0	0	0	0	0	0	0	1	0	0	0	0	0	0	0.101392621548986	0.214268262887857	0	0	0	0	0	0	0	0	0.405750798722045	0.073482428115016	0.0255591054313099	0.178913738019169	3	10.0215233472892	29.6907117587909	0	23036825.3076923	3	26886787.0606061	29389262.2	1.64944199950482	19.6691884115017	0	0	0
1e181878-c640-4e91-a620-3fc4b08a4de1	SA409498	SP70206	8030034	Panc-AdenoCA	0	6	12	0	4	0	0	0	0	0	0	0	0	0	0	0	0	0	0.0649270913277053	0.280122793553338	0	0	0.53031465848043	0	0	0	0	0.487327188940092	0	0	0.0668202764976959	0.217741935483871	64	14.7205341648802	23.9050389820571	8	5804677.20779221	21	6311561.89565217	7338670.34210526	2.36192757762528	9.18450481717698	11	13	1
1e8ae8dd-74c1-44d5-a74e-bfdce801c736	SA556416	SP123964	TCGA-KN-8424-01A	Kidney-ChRCC	-6	-12	-8	0	1	0	0	0	0	0	0	0	0	0	0	0	0	0	0.232187344294968	0.0587942202291978	0	0	0	0	0	0	0	0	0.359712230215827	0.100719424460432	0.0431654676258993	0.20863309352518	1	30.0530950880336	92.4076728913777	1	35096280.0769231	2	32625322.3953488	31554574.0666667	0.726766449783606	62.3545778033441	1	0	2
1eb62abc-7928-405b-84cc-f091ca5347b2	SA13749	SP7421	TCGA-B6-A0RE-01A	Breast-AdenoCA	34	10	28	0	4	0	0	0	0	0	0	0	0	0	0	0	0	0	0.0457027451567058	0.286184456578652	0	0	0.523599371680754	0	0	0	0	0.174887892376682	0	0.253363228699552	0.152466367713004	0.192825112107623	46	36.3369445865399	61.7527824980399	38	10816667.1176471	18	7295728.05447471	4978722.99354839	4.9509061790995	25.4158379115	24	25	4
1f2a8889-4374-4037-bb56-0f20733380e3	SA510481	SP105253	TCGA-BR-8373-01A	Stomach-AdenoCA	-2	-6	-18	0	4	0	0	0	0	0	0	0	0	0	0	0	0	0	0.0860131127068373	0.372619419294412	0	0	0	0.156363825580185	0.0651472577791654	0	0	0	0	0	0.481306199716044	0	36	30.0103328328096	51.080265667193	276	5489186.08433735	54	2784474.0951526	1636182.04859335	6.88288360564867	21.0699328343834	24	23	5
2045c788-9ea8-4ea5-a5e3-65fc16a62adb	SA306548	SP56553	TCGA-60-2698-01A	Lung-SCC	68	18	40	0	4	0	0	0	0	2	0	0	0	0	2	0	0	0	0.00461600513885362	0.265748943099147	0	0	0	0	0	0	0	0	0	0	0.0815390045887752	0	120	39.1270685861128	50.0754441569593	47	4549633.6459144	47	3512751.67605634	1935954.83431953	49.068059005264	10.9483755708465	30	29	126
207f8a42-5b05-4876-b0ae-ebfaeea27844	SA55083	SP4875	TCGA-AO-A0J2-01A	Breast-AdenoCA	38	14	36	0	4	0	0	0	0	2	0	0	0	0	0	0	0	0	0.029125030465513	0.0777479892761394	0	0	0.718254935413112	0	0	0	0	0.385826771653543	0	0.15660542432196	0.0533683289588801	0.404199475065617	101	27.7735741800328	72.7449244551001	283	3333162.45454545	120	2413942.00983607	2062638.72809668	2.98790987092948	44.9713502750673	17	25	1
20d1b88b-3ff6-4201-a748-6a993500c652	SA409258	SP70086	8015281	Panc-AdenoCA	-2	2	12	0	0	0	0	0	0	0	0	0	0	0	0	0	0	0	0.147045951859956	0.534354485776805	0	0	0	0	0	0	0	0	0	0	0.18348623853211	0.256880733944954	14	0.130046916987314	20.8208124983599	2	388626.4	0	19443745.75	28105163.6363636	0.81080883352122	20.6907655813726	2	2	2
2102558b-87b0-447b-bb9a-e4ae9df8b75e	SA409662	SP70293	8033612	Panc-AdenoCA	4	-2	-4	0	4	0	0	0	0	0	0	0	0	0	0	0	0	4	0.1960569550931	0.605695509309967	0	0	0	0.0333281176654671	0.0172117039586919	0	0	0	0	0	0.481132075471698	0	22	32.129666517782	33.5006654859505	12	9898439.25773196	24	8273710.15702479	1707096.70833333	2.26628670077804	1.37099896816856	8	7	1
2109e1d4-c623-11e3-bf01-24c6515278c0	SA560657	SP99287	RK204_C02	Biliary-AdenoCA	-36	-18	-34	0	0	0	0	0	0	0	0	0	0	0	0	0	0	0	0.0448699628465276	0.655330094312661	0	0	0	0	0	0	0	0	0.395209580838323	0	0	0	16	14.6401325781555	23.7550728442503	12	9308493.29787234	15	9101102.43589744	8786671.12903226	1.39166292740279	9.11494026609484	11	8	12
21205681-a0c7-48d0-81d4-0b7ef31158cf	SA199416	SP33496	TCGA-CN-6011-01A	Head-SCC	68	14	36	0	1	0	0	0	0	0	0	0	0	0	0	0	0	0	0.0135464261991506	0.24945150057366	0	0	0	0	0	0	0	0	0	0.253289473684211	0.223684210526316	0	53	36.9821083148569	48.1500541922332	33	5287831.63636364	20	4282424.76190476	2627857.54330709	17.6771524366947	11.1679458773763	19	20	21
21b1a37f-e91e-4ce1-83cf-bb89b8d0fb35	SA409622	SP70270	8031682	Panc-AdenoCA	18	4	8	0	0	0	0	0	0	0	0	0	0	0	0	0	0	0	0.0653225806451613	0.580913978494624	0	0	0	0	0	0	0	0	0	0	0.114914425427873	0.229828850855746	27	26.2448906641056	35.8691561014888	20	9927729.03797468	2	8182426.29770992	5530908.67307692	1.32464020839141	9.62426543738323	8	9	4
21e7e43e-f9b1-4351-a6d9-b9cd06d15f68	SA557052	SP124174	115-1917-02TR	Lymph-CLL	-72	-20	-42	0	0	0	0	0	0	0	0	0	0	0	0	0	0	0	0.0629530713468142	0.24456314383823	0	0	0	0	0	0	0	0	0.423611111111111	0	0.291666666666667	0	1	5.50740975483636	5.50740975483636	0	23511567.7142857	1	23511567.7142857	0	0.964481785249664	0	2	2	4
22578b9f-78dc-464c-9bb9-382f033283d0	SA320832	SP59276	tumor_4125240	Lymph-BNHL	-14	10	20	0	4	3	1	0	0	0	0	0	0	0	0	0	0	0	0.129554655870445	0.356275303643725	0	0	0	0.0574898785425101	0.0259109311740891	0	0	0	0	0.227027027027027	0.508108108108108	0	4	5.37706096611873	7.11418446508183	1	14607789.9090909	6	15185508	17303807.6666667	0.959254365393042	1.73712349896311	0	0	2
2290b078-6a5b-4c83-9dfb-b525bbf14e4e	SA32321	SP8795	TCGA-B6-A0I1-01A	Breast-AdenoCA	36	18	38	0	4	2	0	0	0	2	0	0	0	0	2	0	0	0	0.106281833616299	0.40169779286927	0	0	0.291341256366723	0	0	0	0	0	0	0.204907975460123	0.169325153374233	0.207361963190184	37	17.3232058014526	35.8071062760166	110	8348970.85714286	42	3011669.09972299	1883313.3590604	2.11534399430455	18.483900474564	30	36	10
22cd3875-a123-4f0d-8cd1-371958208ad6	SA557057	SP124179	283-04-02TR	Lymph-CLL	-76	-20	-44	0	0	0	0	0	0	0	0	0	0	0	0	0	0	0	0.115238817285823	0.884761182714177	0	0	0	0	0	0	0	0	0.434782608695652	0.130434782608696	0.333333333333333	0	4	0.128088992316219	0.129486941999546	1	777834.2	3	655269.5	42446	0.472550232185325	0.00139794968332692	0	0	2
22edd867-dcd6-42b5-92bb-025ceb84b106	SA435521	SP83312	TCGA-GN-A26A-06A	Skin-Melanoma	38	2	16	0	0	0	0	0	0	0	0	0	0	0	0	0	0	0	0.00358491219562883	0.0771015898306259	0	0	0	0	0	0	0	0	0.305154639175258	0	0.065979381443299	0.210309278350515	67	21.3114463116877	51.6855340109463	37	4723213.60583942	22	5283938.91245791	5764059.95625	22.0939520659978	30.3740876992585	27	25	2
232b7754-b3c3-4530-9d24-3af40d9b2816	SA542138	SP116703	tumor_4103141	Lymph-BNHL	-68	-12	-36	3	0	0	1	0	0	0	0	0	0	0	0	0	0	0	0.0827838827838828	0.305054945054945	0	0	0	0	0	0	0	0	0.327510917030568	0.135371179039301	0.209606986899563	0	5	0.693874890938698	7.44293504412338	0	2340905.55555556	10	16142151.6428571	40984394.6	2.46550331254216	6.74906015318468	1	1	9
2399ab13-abfa-480e-9fda-7947edc420be	SA437018	SP82614	TCGA-GN-A262-06A	Skin-Melanoma	28	12	24	0	0	0	0	0	0	0	0	0	0	0	0	0	0	0	1.74082584778219e-05	0.0207506441055637	0	0	0	0	0	0	0	0	0.373406193078324	0	0.0528233151183971	0.256830601092896	46	27.893426875434	31.8320466600628	27	9410324.36666667	42	9383666.57281553	9199112.61538462	21.9275391253931	3.93861978462876	23	29	11
23cc70c4-b744-4fa0-a0de-b25c0fdf212f	SA460882	SP92707	TCGA-A5-A0GE-01A	Uterus-AdenoCA	34	16	14	0	0	0	0	0	0	1	0	0	0	0	0	0	0	0	0.208562019758507	0.0653128430296378	0	0	0	0	0	0	0	0	0	0.167164179104478	0.152238805970149	0.143283582089552	1	0	13.6872414975033	4	0	2	18890283.6363636	18890283.6363636	1.31533644868739	13.6872414975033	0	0	0
23d77176-dfed-4bee-ac96-9934377d8d81	SA289889	SP55235	TCGA-05-4398-01A	Lung-AdenoCA	38	16	34	0	4	0	0	0	0	0	0	0	0	0	0	0	0	0	0.00122140892595099	0.330140681704349	0	0	0	0	0	0	0	0	0.229057187017002	0	0	0	75	11.3777121303294	13.3784870554091	37	7197123.14583333	102	6154719.95454545	3374978.11111111	46.0705367274375	2.00077492507975	33	29	32
23d86395-9e20-4cf9-bf7e-f76544a1f772	SA286018	SP50713	TCGA-49-4486-01A	Lung-AdenoCA	22	-12	-2	0	0	2	0	0	0	0	0	0	0	0	0	0	0	0	0.0131644488721269	0.302497687326549	0	0	0	0	0	0	0	0	0.192307692307692	0	0	0.142533936651584	14	7.17313431522564	15.3511389853122	7	12609337.8235294	7	7167915.359375	5199741.27659574	6.08251500069605	8.17800467008651	8	8	9
23eb72d8-c622-11e3-bf01-24c6515278c0	SA560702	SP98902	RK004_C01	Liver-HCC	-50	-28	-34	0	0	0	0	0	0	0	0	0	0	0	0	0	0	0	0	0.670104936799428	0	0	0	0	0	0	0.182148819461006	0	0.350230414746544	0	0	0.245391705069124	12	3.7437102664995	7.40434507141339	2	13984420.75	5	10536578.1904762	8414828.92307692	6.46235496707606	3.66063480491389	1	2	0
241abdfd-e6de-4830-a233-4bbc5f622725	SA518704	SP107957	8067247	Panc-AdenoCA	12	-2	-8	0	4	0	0	0	0	0	0	0	0	0	0	0	0	0	0.175637393767705	0.0956776021200768	0	0	0	0	0	0	0	0	0	0	0.405780346820809	0	28	39.9255208521053	42.8542624768016	19	11931164.38	9	9213220.4676259	2244133.51282051	3.87482445186536	2.92874162469625	16	17	2
2425a532-f562-423a-88f5-228642f53875	SA514995	SP106656	TCGA-MH-A55W-01A	Kidney-RCC	-16	-10	-8	NA	NA	NA	NA	NA	NA	NA	NA	NA	NA	NA	NA	NA	NA	NA	0.0235734331150608	0.162581852198316	0	0	0	0	0	0	0	0	0.703279938977879	0.113653699466056	0.0274599542334096	0.155606407322654	1	4.9614852882076	31.2963367731004	0	29653362.2	1	23980660.3589744	23146439.5	2.00434666975767	26.3348514848928	1	1	0
2439ec74-1713-4d47-a5d9-886f69dddcb6	SA320886	SP59312	tumor_4131257	Lymph-BNHL	-24	20	4	0	0	0	0	0	0	0	0	0	0	0	0	0	0	0	0.039987752602572	0.0773423147581139	0	0.0570728720146969	0	0	0	0	0	0	0	0	0.537750385208012	0	26	8.91343370824806	16.4213621437027	16	8323908.53125	5	9814573.08	12464643.3888889	6.07670996341817	7.50792843545462	7	6	11
248fd0ed-f14c-40b8-9f14-e9c7adf16e22	SA514083	SP105922	TCGA-EM-A3AL-01A	Thy-AdenoCA	-28	-20	-40	0	0	0	0	0	0	0	0	0	0	0	0	0	0	0	0.150197628458498	0.488142292490119	0	0	0	0	0	0	0	0	0	0.327868852459016	0	0.245901639344262	0	0	0	0	0	2	0	0	0.366205613164169	0	0	1	0
24badf07-8615-48a3-8d6e-45c3d783f18d	SA314048	SP56771	TCGA-18-3408-01A	Lung-SCC	46	16	20	0	4	0	1	0	0	0	0	0	0	0	0	0	0	0	0.0275244299674267	0.638762214983713	0	0	0	0	0	0	0	0	0	0	0.0845959595959596	0.196969696969697	23	15.8739864139407	22.1905384695811	11	10954146.8181818	14	5104334.64393939	2179428.55681818	4.45871287685458	6.31655205564035	25	23	4
24f887e1-ce82-40f3-9674-11102bd076c0	SA556657	SP123995	TCGA-KN-8434-01A	Kidney-ChRCC	-6	-14	-16	0	4	0	0	0	0	0	0	0	0	0	0	0	0	0	0.208113804004215	0.226554267650158	0	0	0	0	0	0	0	0	0.542253521126761	0	0	0.140845070422535	1	33.4504416064294	35.9231731184258	2	30777486.2121212	1	32080490.7941176	75079642	0.686550926481166	2.47273151199638	0	0	0
25224aa0-cfdd-48ec-92e5-8f3992a3e574	SA310538	SP57941	TCGA-66-2756-01A	Lung-SCC	50	24	34	0	4	0	0	0	0	2	0	0	0	0	0	0	0	0	0.00189398956319038	0.309819607427618	0	0	0	0	0	0	0	0	0	0.22132015531239	0	0	102	53.8602191850645	72.5996307542875	139	5259917.45424837	61	2923901.54851752	1284404.14678899	28.9346201336733	18.739411569223	95	103	29
252a1c43-f954-44d7-8e31-6bcd0157a05c	SA218343	SP39907	TCGA-B2-4099-01A	Kidney-RCC	18	-2	14	0	0	0	0	0	0	0	0	4	0	0	0	0	0	0	0.0438530734632684	0.203335832083958	0	0	0	0	0	0	0	0	0.466257668711656	0.16359918200409	0.0245398773006135	0.114519427402863	2	7.57015995690411	10.3778026633873	0	56555820	1	51687603.5	41951170.5	2.03863080308904	2.80764270648323	1	1	1
2584b428-c623-11e3-bf01-24c6515278c0	SA560620	SP99293	RK208_C01	Biliary-AdenoCA	-30	-14	-30	0	0	0	0	0	0	0	0	0	0	0	0	0	0	0	0.0292491939198526	0.258982035928144	0	0	0	0	0	0	0.166513127590972	0	0.470031545741325	0	0	0.107255520504732	58	28.972463040238	45.6046832735621	55	5585807.41290323	61	4619762.68474576	3550213.16428571	3.30754861671831	16.6322202333241	60	60	5
25c002f7-e972-421a-b32d-7dd675d81931	SA417802	SP80213	TCGA-EJ-5503-01A	Prost-AdenoCA	-22	-16	-24	0	0	0	0	0	0	0	0	0	0	0	0	0	0	0	0.250883392226148	0.57243816254417	0	0	0	0	0	0	0	0	0	0	0	0	0	5.1958532659765	5.1958532659765	0	51756853	0	51756853	0	0.101522513646245	0	0	1	0
25c76a8f-77c0-4650-bddf-45ed0c10a2e6	SA54188	SP4820	TCGA-AN-A04D-01A	Breast-AdenoCA	-2	16	6	0	0	0	0	0	0	0	0	0	0	0	0	0	0	0	0.0450700502246894	0.284694686756542	0	0	0.670235263018768	0	0	0	0	0.589403973509934	0	0	0.0654893303899926	0.261957321559971	79	15.0256283013647	35.6690656116898	15	8294976.90909091	44	6563764.91515152	5698158.91818182	2.74201937789405	20.6434373103251	15	12	1
25cf7449-8c5b-403e-aa75-e2af158598e8	SA410410	SP70964	8031558	Panc-AdenoCA	14	0	12	0	4	0	0	0	0	0	0	0	0	0	0	0	0	0	0.200042653017701	0.328214971209213	0	0	0.405843463425037	0	0	0	0	0	0	0	0.45974025974026	0	61	16.9746669909837	18.8812187007416	11	5699588.41573034	18	4864119.90517241	2110168.14814815	1.6718238373367	1.90655170975786	19	18	18
25e4cad7-2403-4992-9cbc-433574673549	SA51298	SP4593	TCGA-BH-A0H0-01A	Breast-AdenoCA	-8	2	-14	0	0	0	0	0	0	0	0	0	0	0	0	0	0	0	0.155077767612077	0.743824336688015	0	0	0	0	0	0	0	0	0	0.329268292682927	0.140243902439024	0.347560975609756	7	15.3638879591894	24.2160638490987	8	9520292.26530612	22	8650273.85882353	7466082.13888889	0.780961559218516	8.85217588990927	23	26	5
25f73b03-4ba8-47ba-ad80-6ccb82105c98	SA505923	SP101694	AOCS-113-1	Ovary-AdenoCA	40	2	26	0	4	0	0	0	0	0	0	0	0	0	0	0	0	0	0.0978117801908523	0.319019414281013	0	0	0.583168805528134	0	0	0	0	0.181451612903226	0	0.304435483870968	0.0907258064516129	0.149193548387097	65	32.8786432989948	71.0578489976329	18	9982955.11	26	7215826.76254181	5825310.00502513	4.38544126300897	38.1792056986381	32	22	5
267a9862-17bd-4056-ba4a-1f373736ffbb	SA226325	SP40736	TCGA-CJ-4870-01A	Kidney-RCC	4	-8	8	0	0	0	0	0	0	0	0	4	0	0	0	0	4	0	0.0697532123189884	0.0326330817866612	0	0	0	0	0	0	0	0	0.622352941176471	0.08	0	0.168235294117647	0	6.81677913337531	9.71801604733073	0	29568303.8571429	3	24589041.25	17618073.6	1.79510296567231	2.90123691395542	0	0	0
278b2498-1d64-493b-ac43-3489ec86f313	SA85803	SP15254	016-0040-03TR	Lymph-CLL	-68	-20	-40	0	0	0	0	0	0	0	0	0	0	0	0	0	0	0	0.161650636053366	0.838349363946634	0	0	0	0	0	0	0	0	0.287671232876712	0.146118721461187	0.219178082191781	0	23	5.77354979078159	10.3108166538196	7	8215913.52380952	42	12838493.375	45196552.3333333	1.21554880828888	4.53726686303798	6	4	0
27f87d1e-2c32-4beb-9677-62f7a286673d	SA22467	SP8085	TCGA-C8-A130-01A	Breast-AdenoCA	40	20	22	0	4	2	0	0	0	0	0	0	0	0	0	0	0	0	0.0911259541984733	0.463740458015267	0	0	0	0	0	0	0	0	0	0.1671826625387	0.1671826625387	0.157894736842105	89	52.5443505959318	64.1391053324773	74	5801476.86545455	180	3334688.56506849	1139326.80906149	1.53257455899272	11.5947547365456	82	75	18
282b45ee-4af2-4c61-9acc-286eaf8d661a	SA542135	SP116701	tumor_4147968	Lymph-BNHL	-48	6	-14	3	0	0	0	0	0	0	0	0	0	0	0	0	0	0	0.0991	0.3091	0	0	0	0	0	0	0	0	0	0.17458432304038	0.358669833729216	0	69	15.7669996904519	64.58777976333	12	4885041	29	9206954.18309859	12889975.8521739	3.60837260196201	48.8207800728781	17	13	8
28f8d45f-4763-472e-9c4d-6787ba00164b	SA320862	SP59296	tumor_4194218	Lymph-BNHL	-10	14	16	0	4	3	0	0	0	1	0	0	0	0	0	0	0	0	0.0925282363162467	0.383145091225022	0	0	0	0.0212858384013901	0.0121633362293658	0	0	0	0	0	0.6	0	2	5.2384876534976	5.2384876534976	0	31308925.2	2	31308925.2	0	0.829916560082101	0	0	0	0
29548b5f-c88a-4908-8c46-e86483e75067	SA507396	SP103009	C0039RT	Kidney-RCC	14	-4	24	0	4	0	0	0	0	4	0	1	0	0	0	0	1	0	0.0686116700201207	0.0541247484909457	0	0	0	0	0	0	0	0	0.578260869565217	0.0739130434782609	0.0456521739130435	0.176086956521739	4	44.5973494972808	48.1584202097012	3	35634501	3	35664291.8292683	36041642.3333333	1.80201741749732	3.56107071242039	0	0	0
29578759-9ccb-4a24-b5b8-c45ebd4339d9	SA454765	SP86118	TCGA-FK-A3SD-01A	Thy-AdenoCA	-18	-24	-24	NA	NA	NA	NA	NA	NA	NA	NA	NA	NA	NA	NA	NA	NA	NA	0.0827407886231416	0.532643826761474	0	0	0	0	0	0	0	0	0	0	0.106382978723404	0.340425531914894	2	0	0.00176704976580924	0	0	2	53653	53653	0.557922787617589	0.00176704976580924	0	0	0
29b92b51-7ba3-42a9-97d3-6a9b5e43f928	SA500807	SP98305	TCGA-DD-A3A7-01A	Liver-HCC	-8	-2	-2	0	4	0	0	0	0	0	0	0	0	0	0	0	0	0	0.00751295336787565	0.796373056994819	0	0	0	0	0	0	0	0	0.311699402220324	0	0.0478223740392827	0	56	11.2218218329429	42.4710821430494	48	9863173.91176471	25	5958623.73239437	5216977.32960894	5.62785461731673	31.2492603101064	23	19	0
29fc38aa-f367-46a3-a14d-a5f657ad0caa	SA202893	SP34005	TCGA-CR-5250-01A	Head-SCC	-6	4	-6	0	0	0	0	0	0	0	0	0	0	0	0	0	0	0	0.129203539823009	0.633038348082596	0	0	0	0	0	0	0	0	0.250950570342205	0	0.0570342205323194	0.14828897338403	11	11.6365969032554	11.672463855971	2	21733929.125	4	20518511.6470588	1071832	1.2090077441782	0.0358669527156022	8	9	0
2a7f6aac-8f94-4815-8b94-0ea7db71135c	SA86317	SP15770	278-01-8TR	Lymph-CLL	-76	-20	-42	NA	NA	NA	NA	NA	NA	NA	NA	NA	NA	NA	NA	NA	NA	NA	0.120708154506438	0.879291845493562	0	0	0	0	0	0	0	0	0.621951219512195	0.0975609756097561	0.146341463414634	0	2	5.93491098906123	5.93491098906123	0	13642786.9230769	1	13642786.9230769	0	0.678553011118684	0	1	1	2
2a8d63eb-0174-4213-9214-413f391f512c	SA505638	SP101616	AOCS-090-1	Ovary-AdenoCA	36	14	32	0	4	0	0	0	0	0	0	0	0	0	0	0	0	0	0.0541536949041455	0.253318040308045	0	0	0.692528264787809	0	0	0	0	0.263591433278418	0	0.369028006589786	0.0955518945634267	0	70	46.5801412418986	60.5818525844597	145	5657258.48	46	3731134.11764706	1749524.69135802	4.38384566247821	14.0017113425611	35	38	5
2aeaab9f-4459-4be8-91e7-e0746cbd671c	SA266507	SP47990	TCGA-FG-8182-01A	CNS-Oligo	-32	-22	-24	0	4	0	0	0	0	0	0	0	0	0	0	0	0	0	0.123029366306028	0.876970633693972	0	0	0	0	0	0	0	0	0	0.337931034482759	0.103448275862069	0.372413793103448	13	7.73495799545223	11.8226731341782	9	9245921.24	5	8832587.125	8143696.93333333	1.15261740642662	4.08771513872596	9	9	3
2b000af3-2c9d-4eaa-af3f-8101b7425c37	SA63961	SP11235	TCGA-A2-A0D4-01A	Breast-AdenoCA	4	14	-2	0	0	0	0	0	0	0	0	0	0	0	0	0	0	0	0.0841758758523395	0.387020926404891	0	0	0.255114037150247	0	0	0	0	0.268595041322314	0	0.256198347107438	0.177685950413223	0	34	0	0	32	0	58	0	0	1.53208679076171	0	37	51	4
2b02e3ad-4423-491e-993a-561e80dc7bcf	SA320838	SP59280	tumor_4190495	Lymph-BNHL	-36	18	0	0	0	1	0	0	0	0	0	0	0	4	0	0	0	0	0.07	0.447169811320755	0.0249056603773585	0	0.257358490566038	0.103962264150943	0.0549056603773585	0	0	0	0	0	0.574036511156187	0	11	6.3993150635179	13.530484289136	1	17384934	1	17579954.3913043	17758723.0833333	1.98746926882616	7.13116922561809	2	0	7
2b142863-b963-4cc9-8f8f-c72503c93390	SA4576	SP1003	TCGA-GD-A2C5-01A	Bladder-TCC	2	20	2	0	4	0	2	0	0	0	0	0	0	0	0	0	0	0	0.0199111534190068	0.361811835633825	0	0	0	0	0	0	0	0	0.338461538461538	0	0.141538461538462	0.126153846153846	26	21.0089914696897	52.7118833020771	21	8738312.54794521	50	6696623.17991632	5798771.8313253	9.22813267846931	31.7028918323874	40	38	57
2b36ac4b-eed3-4591-8b4f-b44049dfc5ed	SA320934	SP59344	tumor_4193278	Lymph-BNHL	-16	6	22	0	0	0	0	0	0	0	0	0	0	0	0	0	0	0	0.0724039377580184	0.640520800254049	0	0	0	0.195935217529374	0.0911400444585583	0	0	0	0	0.248868778280543	0.493212669683258	0	4	5.22474072744553	5.23321180837253	1	31226763.8	1	26064494.1666667	253146	1.14896882935377	0.00847108092699587	0	0	2
2b40a733-7a63-4bb8-a953-95a4ee28f962	SA505826	SP101666	AOCS-105-1	Ovary-AdenoCA	14	10	28	0	4	0	0	0	0	0	0	0	0	0	0	0	0	0	0.0575753480200027	0.0817678064603325	0	0	0.475064197864576	0	0	0	0	0.309615384615385	0.265384615384615	0	0	0.323076923076923	48	24.7074748789815	33.8006009297134	90	7144704.85714286	42	5105915.15422886	2875988.91666667	2.68192714062559	9.09312605073188	8	9	0
2b4feb84-89e4-4c38-8561-5ffab02c8132	SA505442	SP101558	AOCS-065-1	Ovary-AdenoCA	2	-6	-4	0	4	2	0	0	0	0	0	0	0	0	0	0	0	0	0.0594530321046373	0.0146084593171395	0	0	0.548156956004756	0	0	0	0	0.443820224719101	0	0	0	0.48501872659176	33	26.1075624247653	36.0930872067933	156	7206408.38181818	42	4280842.94921875	2076649.81506849	2.13013866232414	9.98552478202802	15	9	1
2b78de4e-4c8b-4adf-a058-3dae797e7881	SA463379	SP89687	TCGA-AP-A0L9-01A	Uterus-AdenoCA	36	18	28	0	4	0	0	0	0	0	0	0	0	0	0	0	0	0	0.0805941845764855	0.147492625368732	0	0	0	0	0	0	0	0	0	0.22879684418146	0.248520710059172	0.151873767258383	40	28.5102119519563	48.4504896945021	131	7274425.73109244	52	4030422.14246575	2461168.37398374	3.54269616853146	19.9402777425458	27	26	1
2bde43e2-fd4e-413e-adc7-c50bca75d358	SA284007	SP50611	TCGA-44-2659-01A	Lung-AdenoCA	-10	-10	-16	0	4	0	0	0	0	0	0	0	0	0	0	0	0	0	0.00477492322672459	0.0871470301850049	0	0	0.199086210770729	0	0	0	0	0	0	0	0	0	31	15.967746859021	52.0270701524514	37	22037696	1	9238011.29824561	7348124.96644295	22.7883829584918	36.0593232934304	18	21	3
2bff30d5-be79-4686-8164-7a7d9619d3c0	SA269185	SP49247	TCGA-BC-A217-01A	Liver-HCC	-10	2	-10	0	4	0	0	0	0	0	0	0	0	0	0	0	0	0	0	0.730670188180918	0	0	0	0	0	0	0	0	0.313876651982379	0	0.0385462555066079	0.124449339207048	36	38.7933508549131	43.9910200278421	274	3414156.53333333	192	2164831.49594814	580209.665441177	5.52635336444073	5.19766917292901	35	35	7
2c316b7e-6a82-4ba1-9f34-d8bfcf82d41e	SA441367	SP84998	TCGA-BR-A4J4-01A	Stomach-AdenoCA	36	6	14	NA	NA	NA	NA	NA	NA	NA	NA	NA	NA	NA	NA	NA	NA	NA	0.126445238595754	0.473722934622661	0	0	0	0.0404666806811015	0.0173428631490435	0	0	0	0	0	0.578548212351029	0	14	9.94358014014082	31.0135927880911	5	15639447.8421053	3	15708412.8644068	15741171.25	3.38323355491691	21.0700126479503	3	4	0
2c3ada8b-9650-4859-9857-43209c0f7cea	SA321131	SP59460	tumor_4184094	Lymph-BNHL	-36	8	-6	3	0	0	0	0	0	0	0	0	0	0	0	0	0	0	0.0802238805970149	0.505158033362599	0	0	0	0	0	0	0	0	0	0	0.604342581423402	0	5	5.37253184377121	15.8645662104793	2	13593865.9166667	6	20070684.75	26547503.5833333	3.31524703928275	10.4920343667081	0	0	9
2c581a74-7716-4c20-b366-a8e1d9a901f6	SA240092	SP42154	TCGA-CW-6087-01A	Kidney-RCC	-12	6	-10	0	0	0	0	0	0	0	0	0	0	0	0	0	0	0	0.0635155096011817	0.377400295420975	0	0	0	0	0	0	0	0	0.574780058651026	0.0689149560117302	0	0.121700879765396	15	11.9322664260568	26.305812468489	3	13714558.5384615	4	16725769.2340426	20453934.8571429	2.47134563617517	14.3735460424322	0	0	2
2c6f1862-bb82-4e7e-9cb3-338bdf022ff4	SA81820	SP6730	TCGA-A8-A08S-01A	Breast-AdenoCA	12	16	-4	0	0	0	0	0	0	0	0	0	0	0	0	0	0	0	0.152829773177714	0.523452983924246	0	0	0	0	0	0	0	0	0	0.185185185185185	0.157894736842105	0.233918128654971	51	14.7195006056057	28.1450974719083	23	16552917.1481481	25	6104076.26428571	3607450.56637168	1.62822461461533	13.4255968663026	50	41	4
2c9dc04b-e9ec-4cf1-ab2c-a18edb30dd37	SA350506	SP59938	TCGA-24-1103-01A	Ovary-AdenoCA	38	8	28	0	4	0	0	0	0	4	0	0	0	0	0	0	0	0	0.0333333333333333	0.0913528591352859	0	0	0.702231520223152	0	0	0	0	0.552182163187856	0	0.119544592030361	0	0.28842504743833	68	27.5880221969063	42.2760808570276	97	7412886.53982301	55	4426311.27241379	2519627.62711864	3.09826794269262	14.6880586601213	8	7	1
2ccd028d-e7e0-4f77-a512-f658a31819a4	SA556276	SP123846	TCGA-KL-8328-01A	Kidney-ChRCC	14	-16	2	0	0	0	0	0	0	0	0	0	0	0	0	0	0	0	0.206914082358922	0.246059989832232	0	0	0	0	0	0	0	0	0.423728813559322	0	0	0.135593220338983	18	46.2968133780666	46.7890056471326	2	28234965.2857143	0	26888879.8653846	4902818	0.714887872631609	0.492192269066057	0	0	0
2cdc4cce-0877-4ec1-85f5-20c909912e65	SA87303	SP19670	TCGA-A6-2680-01A	ColoRect-AdenoCA	34	6	18	0	1	0	0	0	0	0	0	0	0	0	0	0	0	0	0.204734765453748	0.250591845681719	0	0	0	0	0	0	0	0	0	0	0.379339542760373	0	9	22.8635056703742	44.4913608293733	1	22393725.8709677	2	20468074.2424242	18762497.0857143	4.09780258799731	21.6278551589991	3	3	1
2da2b745-068d-408c-9163-3b3a78d4aaed	SA56317	SP10635	TCGA-E2-A156-01A	Breast-AdenoCA	-14	-6	-22	0	0	0	0	0	0	0	0	0	0	0	0	0	0	1	0.146293568973981	0.793814432989691	0	0	0	0	0	0	0	0	0	0.346666666666667	0.106666666666667	0.286666666666667	2	2.11150765047643	3.50168442924668	0	4274119.2	10	5906765.5	14069997	0.729278640807107	1.39017677877025	2	2	0
2dd5eea1-42a1-4e8b-99ac-20399cc7e15c	SA455865	SP86306	TCGA-BJ-A0Z2-01A	Thy-AdenoCA	-38	-22	-26	0	0	0	0	0	0	0	0	0	0	0	0	0	0	0	0.10797342192691	0.575304540420819	0	0	0	0	0	0	0	0	0	0	0	0.264150943396226	4	6.91012717309878	6.91012717309878	1	18772650.4545455	0	18772650.4545455	0	0.647800215408455	0	1	1	0
2deb8f9a-9e0a-46d1-bcb5-902db3b5c8ac	SA495108	SP97249	TCGA-A4-A57E-01A	Kidney-RCC	30	12	24	0	4	0	0	0	0	0	0	4	0	0	0	0	0	0	0.0841205578047683	0.0832208726945569	0	0	0	0	0	0	0	0	0.518835616438356	0.110445205479452	0.0402397260273973	0.17722602739726	23	23.6276855841885	45.9840818950745	8	8825990.075	15	12160776.7345133	20245108.030303	2.42863740771893	22.356396310886	8	7	1
2df02f2b-9f1c-4249-b3b4-b03079cd97d9	SA108645	SP17905	TCGA-CA-6717-01A	ColoRect-AdenoCA	50	20	32	0	0	0	0	0	0	0	0	0	0	0	0	0	0	0	0.00161307760325608	0.13919453822776	0	0	0	0	0	0	0	0	0.303606124193674	0	0.253788761949172	0	38	5.20499110161213	5.20920365284176	4	11110259.2857143	0	10377967.7333333	125886	864.896356808376	0.00421255122962955	2	2	11380
2dfe70fd-2650-49c0-b6eb-67df585d063b	SA446078	SP87099	TCGA-EM-A2OV-01A	Thy-AdenoCA	-30	-24	-28	NA	NA	NA	NA	NA	NA	NA	NA	NA	NA	NA	NA	NA	NA	NA	0.128658951667801	0.336963921034718	0	0	0	0	0	0	0	0	0	0.240384615384615	0.134615384615385	0.240384615384615	0	0	0	0	0	0	0	0	0.528916624250285	0	0	0	0
2e66eb75-097c-4ad8-b2b3-9f5849dfd02f	SA441173	SP84062	TCGA-BR-6564-01A	Stomach-AdenoCA	-4	-20	-22	0	0	0	0	0	0	0	0	0	0	0	0	0	0	0	0.181494661921708	0.0884595831215048	0	0	0	0	0	0	0	0	0.535211267605634	0	0.07981220657277	0.164319248826291	11	24.4647328685036	31.9378960467845	5	17274968.0232558	2	13104480.6216216	7319611	1.41190920243593	7.47316317828094	4	4	0
2e8ad1cd-d5d5-4bb4-8bbd-e9bef45088da	SA516039	SP106638	TCGA-MH-A561-01A	Kidney-RCC	-16	-10	-10	0	0	0	0	0	0	0	0	0	0	0	0	0	0	0	0.024323210114058	0.159956025834822	0	0	0	0	0	0	0	0	0.666882276843467	0.0847347994825356	0	0.168175937904269	0	5.1958532659765	7.91248835514575	0	51756853	0	33779038.4285714	20295677.5	2.6726150033194	2.71663508916924	0	0	0
2ecd8358-c622-11e3-bf01-24c6515278c0	SA560659	SP98913	RK007_C01	Liver-HCC	-32	-14	-16	0	0	0	0	0	0	0	0	0	0	0	0	0	0	0	0.0160336869382136	0.794558263827031	0	0	0	0	0	0	0.189408049234756	0	0.336134453781513	0	0.0364145658263305	0.168067226890756	19	8.56846860885151	28.8008190287011	5	17070419.3333333	4	14587640.9491525	13741239.2272727	4.70387018371876	20.2323504198496	2	2	0
2f0a660c-ba3c-49bb-90f7-39b0034cea82	SA321033	SP59404	tumor_4127766	Lymph-BNHL	-14	12	10	0	1	0	0	0	0	0	0	0	0	0	0	0	0	0	0.0968448729184925	0.511831726555653	0	0	0	0.0582822085889571	0.0276073619631902	0	0	0	0	0	0.587813620071685	0	3	5.2180927228812	5.80947523721015	1	31187030.6	1	21700970.5	5890870.33333333	0.832090927306391	0.591382514328954	0	1	2
2f2eaecc-6509-423f-b63a-8c3bea1ba4a4	SA342040	SP64976	TCGA-24-1419-01A	Ovary-AdenoCA	24	8	12	0	4	0	0	0	0	0	0	0	0	0	0	0	0	0	0.0552656229091396	0.330389401846648	0	0	0.571791783754851	0	0	0	0	0.204244031830239	0.315649867374005	0.180371352785146	0.137931034482759	0	22	21.5681160125896	31.9354239292427	6	14552745.2444444	15	10100588.59375	6172215.07843137	2.69984925632417	10.3673079166531	13	12	3
2fdab641-d73b-4f9a-aa4c-c1944f131a69	SA132344	SP26709	TCGA-06-5411-01A	CNS-GBM	16	-2	10	0	0	0	0	0	0	4	0	0	0	0	0	0	0	0	0.244117647058824	0.328733031674208	0	0	0	0	0	0	0	0	0.38034188034188	0	0.111111111111111	0.11965811965812	11	14.5000219985552	19.7402387971498	5	17332487.32	0	14045440.047619	9211547	1.59709567823948	5.24021679859466	1	2	0
2fe2433b-9a55-431f-a869-2b5a63e8e8fc	SA309564	SP57818	TCGA-52-7812-01A	Lung-SCC	48	22	36	0	0	0	0	0	0	0	0	0	0	0	0	0	0	0	0.00493023812850556	0.175213078105351	0	0	0	0	0	0	0	0	0	0.120194647201946	0	0.149878345498783	22	27.6825283939818	38.3449518606765	10	15040951.2363636	19	10610031.6666667	6011907.58490566	18.6767254552058	10.6624234666946	11	10	3
301d6ce3-4099-4c1d-8e50-c04b7ce91450	SA5213	SP1677	TCGA-BT-A20T-01A	Bladder-TCC	2	20	-6	0	0	0	4	0	0	0	0	0	0	0	0	0	0	0	0.0166163141993958	0.302629041588995	0	0	0	0	0	0	0	0	0.324921135646688	0	0.0536277602523659	0.126182965299685	62	23.4137844495012	27.3256682901937	13	6419147.52293578	5	6186273.25757576	5082651.73913043	11.1680974161849	3.91188384069247	25	31	69
305a5074-5384-45a0-985d-289b178d09f6	SA267270	SP49328	TCGA-EP-A2KB-01A	Liver-HCC	-22	-2	-16	0	0	0	0	0	0	0	0	0	0	0	0	0	0	0	0	0.867910585627194	0	0	0	0	0	0	0	0	0.272251308900524	0	0	0.151832460732984	19	26.2286083801904	62.8979972974681	2	17312614.0217391	0	19097743.11	20618408.6296296	3.96009102386048	36.6693889172777	0	0	0
309f5324-5608-4f62-b744-5ab268b70927	SA281301	SP50485	TCGA-55-6984-01A	Lung-AdenoCA	30	-4	12	0	2	0	0	0	0	0	0	0	0	0	0	0	0	0	0.164944013781223	0.730404823428079	0	0	0	0	0	0	0	0.121794871794872	0.365384615384615	0	0.0705128205128205	0	5	5.83821804374186	14.33970432747	7	14772169.9166667	1	10125511.4883721	8326805	0.84821094298535	8.50148628372814	3	4	0
30dbe353-86d5-40ed-84c2-dbddf7beb17b	SA61873	SP5381	TCGA-BH-A0DT-01A	Breast-AdenoCA	-6	-14	-34	0	0	0	0	0	0	0	0	0	0	0	0	0	0	1	0.184316895715441	0.654810024252223	0	0	0	0	0	0	0	0.119266055045872	0	0.155963302752294	0.0917431192660551	0.128440366972477	2	1.39561134686255	22.9412633691997	0	42375001	0	33169831.5238095	32709573.05	0.440388909951734	21.5456520223372	0	0	0
31bc44b9-35ff-43fd-8a01-a834f3b1ce46	SA469573	SP90269	TCGA-B5-A11I-01A	Uterus-AdenoCA	-2	12	-4	0	4	0	0	0	0	0	0	0	0	0	0	0	0	1	0.122323261953652	0.364036374303315	0	0	0	0	0	0	0	0	0	0.221544715447154	0.0772357723577236	0	NA	16.4726796581609	23.0133248331037	NA	11114680.1333333	NA	3064712.5745614	1085212.35519126	NA	6.54064517494275	NA	NA	1
31bcfd64-c622-11e3-bf01-24c6515278c0	SA560984	SP98915	RK010_C	Liver-HCC	-30	-16	-20	0	0	0	0	0	0	0	0	0	0	0	0	0	0	0	0	0.730679730557257	0	0	0	0	0	0	0.164237599510104	0	0.34037558685446	0	0.0539906103286385	0	12	1.32912968376707	17.1941677944004	2	4964889.75	1	13174944.4358974	15293668.2258065	3.15372853255889	15.8650381106333	4	6	0
31f02f48-44a4-445e-ac3d-e9bf3d8d25a2	SA93164	SP16934	TCGA-AA-A01V-01A	ColoRect-AdenoCA	16	12	26	0	0	0	0	0	0	0	0	0	0	0	0	0	0	0	0.115978624699043	0.0542016559985906	0	0	0	0.138293499324681	0.0557871865640965	0	0	0	0	0	0.366624525916561	0	5	5.22714726855598	5.22714726855598	2	22315105	0	22315105	0	6.8686646643579	0	0	0	0
3232f77f-b745-4232-a802-6699b6356efd	SA507194	SP102762	C0009RT	Kidney-RCC	10	-4	14	0	0	0	0	0	0	0	0	4	0	0	0	0	0	0	0.0446003176283748	0.170725251455797	0	0	0	0	0	0	0	0	0.727760736196319	0	0	0.160276073619632	3	11.0245423493644	19.5982282092383	6	32945250.1	7	24402695.875	18300871.4285714	2.75765875216223	8.57368585987396	2	0	1
3269608c-5dd7-452a-976a-31ac971aac2f	SA517720	SP107595	TCGA-C5-A2LV-01A	Cervix-SCC	70	22	44	0	0	0	0	0	0	0	0	0	0	0	0	0	0	0	0.10569874674864	0.355403168597777	0	0	0	0	0	0	0	0.306406685236769	0	0	0.171309192200557	0	84	37.521629974578	54.0490703248281	11	8023033.05633803	21	7493579.91324201	6517185.80519481	3.03019787252968	16.5274403502501	27	25	3
33061bf5-9b99-4735-a810-f2d5eeef6873	SA410758	SP75881	8057445	Panc-AdenoCA	-26	-14	-32	0	4	0	0	0	0	0	0	0	0	0	0	0	0	0	0.220037453183521	0.514357053682896	0	0	0.265605493133583	0	0	0	0	0.304812834224599	0	0	0.203208556149733	0	8	23.2371103132822	27.9250291729613	3	15431276.2	7	10563279.7848101	4120343.35294118	1.13372694014509	4.68791885967909	10	7	0
33070975-0f35-4518-9ffb-4c6170c32534	SA410207	SP70764	8031076	Panc-AdenoCA	-24	-10	-16	0	4	0	0	0	0	0	0	0	0	0	0	0	0	0	0.314966634890372	0.167588179218303	0	0	0	0	0	0	0	0	0	0	0.475268817204301	0	10	25.1667491383206	56.7585125668612	5	12324822.1290323	2	16258121.6981132	21800498.3636364	1.87400571400747	31.5917634285406	6	5	4
33b7e799-ad10-498f-9948-8ce433311539	SA495325	SP97161	TCGA-HE-A5NH-01A	Kidney-RCC	-16	-8	-14	NA	NA	NA	NA	NA	NA	NA	NA	NA	NA	NA	NA	NA	NA	NA	0.0205014981864059	0.296325500709667	0	0	0	0	0	0	0	0	0.674436674436674	0	0	0.143745143745144	1	5.1958532659765	13.2257846822754	0	51756853	0	30402572.6153846	23996288.5	2.36662317040761	8.02993141629891	0	0	0
33bf46dd-16b3-49c6-80d7-76caf27aa0f4	SA507167	SP102743	C0005RT	Kidney-RCC	4	-6	-4	0	0	0	0	0	0	0	0	4	0	0	0	0	0	0	0.0405897945659377	0.164181577203446	0	0	0	0	0	0	0	0	0.549723756906077	0.0704419889502762	0	0.187845303867403	5	17.4034109823664	23.049099004591	4	32504735.1875	2	27551559.32	18745913.3333333	2.22301821806124	5.64568802222456	3	3	0
34030a28-c622-11e3-bf01-24c6515278c0	SA560735	SP98921	RK012_C01	Liver-HCC	-40	-22	-28	0	0	0	0	0	0	0	0	0	0	0	0	0	0	0	0.00579032913449817	0.590918325883787	0	0	0	0	0	0	0.30749695245835	0	0.301790281329923	0.0920716112531969	0	0.166240409207161	6	6.75145671907842	21.3676915703374	4	33626253	13	19954454.8125	16799424.4615385	3.65229438168351	14.616234851259	5	8	0
343fcbc2-f30c-4ffa-a0b3-f5bb21e5e70b	SA500785	SP98092	TCGA-DD-A4NE-01A	Liver-HCC	-32	4	-6	0	0	0	0	0	0	0	0	0	0	0	0	0	0	0	0.0251634916121695	0.821865226044925	0	0	0	0	0	0	0	0	0.379928315412186	0	0.0483870967741935	0.155913978494624	39	13.8798422481727	23.227860707324	23	5935692.73239437	46	4053266.82758621	2755672.27184466	2.54527706637367	9.34801845915127	20	26	2
345a06d6-fa5c-4674-a847-88a6b537cf3c	SA556729	SP124003	TCGA-KN-8437-01A	Kidney-ChRCC	-20	-20	-12	NA	NA	NA	NA	NA	NA	NA	NA	NA	NA	NA	NA	NA	NA	NA	0.114512471655329	0.348072562358277	0	0	0	0	0	0	0	0	0.404255319148936	0	0.0638297872340425	0.191489361702128	3	0.00293462066114973	0.00293462066114973	1	44552	0	44552	0	0.318398060973759	0	1	2	1
34739bd6-b3be-441d-8cdb-e4233bf14080	SA556512	SP123876	TCGA-KL-8343-01A	Kidney-ChRCC	-14	-20	-16	NA	NA	NA	NA	NA	NA	NA	NA	NA	NA	NA	NA	NA	NA	NA	0.11368778280543	0.225678733031674	0	0	0	0	0	0	0	0	0.578947368421053	0.195488721804511	0	0.150375939849624	2	21.8339457594405	31.6225709006202	1	29657994.8181818	1	32586027.2068966	41788414.7142857	0.642676337494402	9.78862514117962	0	0	0
34881c6b-f59f-42c0-9f29-9c5c47262ae6	SA300017	SP56460	TCGA-18-3415-01A	Lung-SCC	60	22	40	0	4	0	0	0	0	2	0	0	0	0	0	0	0	0	0.0094785164635556	0.444367383334985	0	0	0	0	0	0	0	0	0	0	0.0961538461538462	0.185185185185185	117	47.8616325357229	65.4528868414035	190	4949050.71280277	23	3704478.87310606	2199536.35564854	10.9989374413904	17.5912543056806	13	16	8
34ab4c57-5240-4af7-a329-a5ab55934fd4	SA507351	SP102949	C0029RT	Kidney-RCC	-18	-6	2	0	1	0	0	0	0	0	0	4	0	0	0	0	0	0	0.0869764248111696	0.0567635614557107	0	0	0	0	0	0	0	0	0.568438003220612	0	0	0.219001610305958	2	9.29499566954736	11.6270500880563	2	28222431.1	5	16811074.7142857	6437114.36363636	1.59987635960875	2.33205441850894	2	1	1
3585e133-b3c1-4d90-b5f2-2b867e0ae0ec	SA48703	SP10084	TCGA-E2-A109-01A	Breast-AdenoCA	10	20	4	0	4	2	0	0	0	0	0	0	0	0	0	0	0	0	0.0609863496257155	0.373403786878027	0	0	0	0	0	0	0	0	0	0.444606413994169	0.177842565597668	0.276967930029155	95	35.870241294685	42.5669824745201	93	5186331.02857143	81	2834348.52192982	826558.577235772	3.25499490295383	6.69674117983514	78	74	13
35c797fd-ca81-4cef-b6c4-7e3776f661b3	SA554411	SP121790	TCGA-DX-A23R-01A	SoftTissue-Liposarc	-24	6	-12	0	0	0	0	0	0	0	0	0	0	0	0	0	0	0	0.0573549257759784	0.100202429149798	0	0	0	0	0	0	0	0	0	0.52991452991453	0.11965811965812	0.252136752136752	183	33.4651549560366	48.9654239630404	149	3060553.5753012	351	2590137.7195122	1944773.81818182	2.14578023481468	15.5002690070037	110	102	27
35e33a7a-c622-11e3-bf01-24c6515278c0	SA560677	SP98925	RK014_C01	Liver-HCC	-38	-16	-24	0	0	0	0	0	0	0	0	0	0	0	0	0	0	0	0.0415950498453077	0.633207287727741	0	0	0	0	0	0	0	0	0.224489795918367	0	0.0553935860058309	0.189504373177843	22	18.5586385563412	47.3612011862516	10	14220463.2820513	10	13352084.8018868	12846610.761194	2.21857103039484	28.8025626299103	8	6	0
367fdef3-d7af-4996-932f-cc5087e843dc	SA86236	SP15686	188-01-13TR	Lymph-CLL	-68	-20	-44	0	0	0	0	0	0	0	0	0	0	0	0	0	0	0	0.141063206362495	0.343239849309334	0	0	0	0	0	0	0	0	0.371900826446281	0.12396694214876	0.0991735537190083	0	4	5.4124971802341	5.4124971802341	0	17971627.6666667	0	17971627.6666667	0	0.877102609517782	0	1	2	0
369c06f2-8904-49cb-99d1-dd297ed0cd0c	SA301059	SP56474	TCGA-43-5670-01A	Lung-SCC	48	18	38	0	4	0	2	0	0	0	0	0	0	0	2	0	0	0	0.0342049005097846	0.626651318313874	0	0	0	0	0	0	0	0	0	0.283505154639175	0.220360824742268	0.184278350515464	79	55.3342933782404	67.4000169917544	85	7316749.18584071	120	4135835.75564682	1381481.59770115	6.52995608157547	12.0657236135139	50	51	14
36d1a85e-a09b-4537-86e0-eaf1eb03aed8	SA38162	SP9251	TCGA-A7-A26G-01A	Breast-AdenoCA	-4	6	-12	0	4	2	0	0	0	4	0	0	0	0	0	0	0	0	0.0679648005991387	0.231791799288523	0	0	0.596704736940648	0	0	0	0	0.184549356223176	0	0.356223175965665	0.103004291845494	0.1931330472103	40	23.9929866689633	45.9967903027845	365	5396296.12592593	29	2216829.06825397	1349701.68888889	1.91984215518562	22.0038036338212	20	21	3
374cbd87-428e-4509-85c1-b7d3302c30a0	SA164639	SP25350	TCGA-27-2528-01A	CNS-GBM	20	12	20	0	0	0	0	0	0	0	0	0	0	0	0	0	0	0	0.343120322394934	0.191709844559585	0	0	0	0	0	0	0	0	0	0.307865168539326	0.157303370786517	0	21	10.7005641784537	16.0931523140624	20	13323786.75	15	6327902.34210526	3099032.61538462	2.67952268258164	5.39258813560863	17	20	0
37d0cf1b-1743-4852-8073-372b16b5c17d	SA290090	SP51037	TCGA-05-5429-01A	Lung-AdenoCA	32	8	26	0	0	0	0	0	0	0	0	0	0	0	0	0	0	0	0.213564890870688	0.241023233982633	0	0	0	0	0	0	0	0	0.316017316017316	0	0.108225108225108	0.12987012987013	13	13.4711282958605	28.5924891524673	17	25160323.9375	5	17800941.2291667	14121249.875	1.62031863848591	15.1213608566067	5	4	0
3869ff3f-21b9-4817-8ff4-83c6fc75ab11	SA434429	SP82431	TCGA-EE-A2M5-06A	Skin-Melanoma	58	12	34	0	0	0	0	0	0	0	0	0	0	0	0	0	0	0	0	0.0523881204666959	0	0	0	0	0	0	0	0	0.329303675048356	0	0	0.253868471953578	18	0	0	7	0	8	0	0	140.96636408287	0	5	4	1942
387c6519-6529-4074-a5ab-00f8052a5732	SA312232	SP56704	TCGA-60-2724-01A	Lung-SCC	72	24	46	0	1	0	0	0	0	0	0	0	0	0	0	0	0	0	0	0.49250204658778	0	0	0	0	0	0	0	0	0	0	0	0	57	29.8822168621554	37.0379102461954	18	11597231.5064935	14	7633271.53103448	3144669.79411765	19.9102828457852	7.15569338404005	16	13	2
388a8875-c3f5-494e-8456-28be8d3626e1	SA441223	SP84982	TCGA-BR-4280-01A	Stomach-AdenoCA	30	20	22	0	0	0	0	0	0	0	0	0	0	0	0	0	0	0	0.0591009165716784	0.26424433583686	0	0	0	0.134019330762144	0.0554627359742673	0	0	0	0	0	1	0	23	0.416837136265973	5.72296903779636	4	744496.588235294	0	5991956.17241379	13425857.25	23.3888633531293	5.30613190153038	4	4	2
3914c02e-44ad-4c96-8464-61aa95b42c49	SA165149	SP25374	TCGA-06-0211-01A	CNS-GBM	32	6	14	0	0	0	0	0	0	4	0	0	0	0	0	0	0	0	0.299426059347906	0.18427158383197	0	0	0	0	0	0	0	0	0.372277227722772	0.21980198019802	0.2	0	40	11.2000197403565	20.522199249337	27	8367409.725	11	7478978.52439024	6632853.57142857	2.89876100780945	9.32217950898048	13	16	0
39458b0e-c623-11e3-bf01-24c6515278c0	SA560721	SP99297	RK226_C01	Biliary-AdenoCA	36	-6	30	NA	NA	NA	NA	NA	NA	NA	NA	NA	NA	NA	NA	NA	NA	NA	0.0335775335775336	0.728937728937729	0	0	0	0	0	0	0	0	0.173913043478261	0	0.0434782608695652	0.173913043478261	15	7.08860567973906	7.1543524457874	3	23536969.6666667	10	21379747.4	1964747	0.610683493741553	0.0657467660483372	6	6	0
39520be3-a2af-4189-acf4-9d239363333a	SA151740	SP24565	TCGA-06-0171-02A	CNS-GBM	-8	-4	-10	0	0	0	0	0	0	0	0	0	0	0	0	0	0	0	0.342769007439666	0.219923788786064	0	0	0	0	0	0	0	0	0	0.338912133891213	0.096234309623431	0.171548117154812	19	12.4822570757799	21.3110335493773	17	7771129.10416667	30	8164736.03846154	8794507.13333333	1.95337486740965	8.82877647359735	12	20	1
39a5d94d-e8c8-4057-be96-362ffbafb94d	SA86077	SP15530	137-03-4TR	Lymph-CLL	-76	-16	-44	NA	NA	NA	NA	NA	NA	NA	NA	NA	NA	NA	NA	NA	NA	NA	0.0741615493623052	0.388285309400094	0	0	0	0	0	0	0	0	0.455621301775148	0	0.319526627218935	0	2	5.1958532659765	5.1958532659765	0	51756853	0	51756853	0	0.770548616645264	0	0	0	4
39c55051-e1bc-4081-962a-17205645de45	SA215393	SP39594	TCGA-B2-4102-01A	Kidney-RCC	-22	-10	-8	0	0	0	0	0	0	0	0	4	0	0	0	0	0	0	0.0360763970761613	0.186748408394247	0	0	0	0	0	0	0	0	0.535714285714286	0.0837912087912088	0.0302197802197802	0.177197802197802	0	10.1466014776812	13.2837962236599	5	43316644	7	13232234.5	4076109.86956522	1.55739033311144	3.13719474597865	1	2	0
3a5eaed6-fcfd-437a-b61c-fd3725c64717	SA342586	SP59803	TCGA-25-1634-01A	Ovary-AdenoCA	6	-2	-8	0	1	0	0	0	0	0	0	0	0	0	0	0	0	0	0.0812770436206292	0.441702724827506	0	0	0.477020231551865	0	0	0	0	0.108391608391608	0	0.255244755244755	0.0769230769230769	0.188811188811189	77	45.0662728568042	76.7666706370862	23	10859912.5079365	12	8294908.80071174	6209809.01290323	3.08810735361184	31.700397780282	22	20	3
3a6bce45-0431-49d8-82df-b1d9a738e5a6	SA505772	SP102096	AOCS-162-1	Ovary-AdenoCA	6	4	0	0	1	2	0	0	0	0	0	0	0	0	0	0	0	0	0.1223105252956	0.459391354913743	0	0	0.418298119790657	0	0	0	0	0	0	0.207692307692308	0.0769230769230769	0.251282051282051	36	26.3602600923623	60.026280782177	54	9881204.82716049	40	5489699.61445783	4072520.64143426	1.86031496134141	33.6660206898147	19	23	4
3a81f733-b3a3-4578-b925-a663612bc92c	SA264015	SP48414	TCGA-DU-6401-01A	CNS-Oligo	-20	-22	-28	0	4	0	0	0	0	0	0	0	0	0	0	0	0	0	0.200085689802913	0.799914310197087	0	0	0	0	0	0	0	0	0	0.388157894736842	0.0986842105263158	0	2	13.9441663112131	16.0430986721478	0	22283539.8947368	4	22141691.9090909	21243321.3333333	0.834415098623837	2.09893236093474	2	0	0
3ace181a-23bd-424e-a87e-e0c01a2a2cb8	SA556535	SP123878	TCGA-KL-8344-01A	Kidney-ChRCC	-26	-20	-20	NA	NA	NA	NA	NA	NA	NA	NA	NA	NA	NA	NA	NA	NA	NA	0.108571428571429	0.208163265306122	0	0	0	0	0	0	0	0	0.516483516483517	0.131868131868132	0.0549450549450549	0.197802197802198	0	17.8084813165906	17.8084813165906	1	31304747.2941176	0	31304747.2941176	0	0.440002081134904	0	0	0	0
3afb3f57-545a-4ed5-9461-2fcb28d89399	SA507467	SP103709	C0092RT	Kidney-RCC	4	-4	14	0	0	0	0	0	0	0	0	4	0	0	0	0	4	0	0.0370932389141797	0.144495026133873	0	0	0	0	0	0	0	0	0.642175572519084	0.110687022900763	0	0.165076335877863	7	13.5608922190465	24.7994564049418	2	27016509.8666667	1	22457450.969697	18658235.2222222	2.18498802941692	11.2385641858953	3	3	6
3b20d548-2a7d-4031-85a1-425ca7201d7a	SA289277	SP55142	TCGA-67-3771-01A	Lung-AdenoCA	36	4	14	0	0	0	0	0	0	0	0	0	0	0	0	0	0	0	0	0.328203103608566	0	0	0	0	0	0	0	0.122728830990744	0	0.137127185464518	0.0541652382584847	0	149	9.96203493923974	50.5845903407653	97	4087535.81081081	58	2802740.62408759	2602160.78481013	60.8669151996126	40.6225554015255	22	24	53
3b526846-72d6-4e10-b7cd-8cdb45a92a1c	SA411557	SP76683	8058185	Panc-AdenoCA	4	8	8	0	4	0	0	0	0	0	0	0	0	0	0	0	0	0	0.0480985538296733	0.255275843599357	0	0	0.514943760042849	0.0299946438136047	0.00514193893947509	0	0	0.498550724637681	0	0	0.13768115942029	0	74	21.0996323653176	31.0656566615567	11	10169030.9365079	20	6885019.91240876	4089172.68918919	3.37222601481851	9.96602429623903	14	13	4
3b55c58d-f95a-4a1d-9aa1-8d2c026656a9	SA542144	SP116709	tumor_4111326	Lymph-BNHL	-58	8	-20	3	0	0	1	0	0	0	1	0	0	0	0	0	0	0	0.113351084062381	0.427729174591099	0	0	0	0	0	0	0	0	0.360544217687075	0	0.344671201814059	0	12	9.11792982657902	16.6711989205839	0	7909944.4	15	11504278.5	25482244.4444444	1.90871106849185	7.5532690940049	4	5	6
3b7810f7-f8ff-4d62-b766-3ba06170194c	SA507317	SP102901	C0021RT	Kidney-RCC	-14	-14	-36	0	0	0	0	0	0	0	0	4	0	0	0	0	4	0	0.201097024955501	0.798902975044498	0	0	0	0	0	0	0	0	0	0	0.698649041255084	0	1	14.5538179435568	23.3078746553043	2	31065699.7857143	4	30283570.3913043	29066924.6666667	9.84317452107737	8.7540567117475	4	5	1
3bacc189-01b8-46cc-a442-f393c0f428c6	SA268351	SP49175	TCGA-CC-5260-01A	Liver-HCC	-12	-6	-14	0	4	0	0	0	0	4	0	0	0	0	0	0	0	0	0.0735383678440926	0.591047503045067	0	0	0	0	0	0	0	0	0.457627118644068	0	0	0	33	14.7556080920631	20.3097708028263	24	9143369.30612245	41	6928835.41573034	4216031.4	2.36655411621128	5.55416271076317	12	15	0
3bfbc33d-804b-4bb3-97ac-97563d77b13d	SA410750	SP75873	8057444	Panc-AdenoCA	0	-6	-16	0	4	0	0	0	0	0	0	0	0	0	0	0	4	0	0.271940928270042	0.271518987341772	0	0	0	0	0	0	0	0	0	0	0.323529411764706	0	19	20.7406424699434	26.9115456306016	23	13994420.5555556	10	8423879.32989691	3603218.65384615	1.68749103334424	6.17090316065818	10	16	9
3c019b2f-52ec-40a8-99b5-98c1423ce627	SA100244	SP20993	TCGA-AA-3956-01A	ColoRect-AdenoCA	18	6	6	0	4	0	0	0	0	0	0	0	0	0	0	0	0	0	0.179401455918037	0.182744675114586	0	0	0	0	0	0	0	0	0	0	0.419401544401544	0	29	9.42530847592316	21.6887895616861	13	5867952.29166667	5	8641841.37333333	13573199.7407407	6.72970396206629	12.2634810857629	10	11	1
3c2b1509-1eb9-4b79-9569-57810f291499	SA505743	SP102084	AOCS-160-1	Ovary-AdenoCA	36	20	28	0	4	0	0	0	0	2	0	0	0	0	0	0	0	0	0.0996532489069803	0.26609377355646	0	0	0.52962460425147	0	0	0	0	0.256505576208178	0	0.185873605947955	0.189591078066914	0.128252788104089	58	30.9015521696243	36.8340097277603	53	10542303.5617978	27	5917420.39153439	1801274.37	2.38432850577685	5.93245755813597	13	18	16
3c86ba21-7b11-4ec7-9d20-a2325197c676	SA409711	SP70323	8015860	Panc-AdenoCA	-12	-10	-12	0	1	0	0	0	0	0	0	0	0	0	0	0	0	0	0.156160316674913	0.317862444334488	0	0	0	0	0	0	0	0	0	0	0.214105793450882	0.261964735516373	20	32.1240968655632	52.2365009409729	12	18823179.745098	6	13117750.1680672	8838677.98529412	3.59506075039033	20.1124040754097	23	22	10
3c963890-6e79-4b16-a4aa-bac04938b4d7	SA554793	SP121859	TCGA-DX-A3U5-01A	SoftTissue-Liposarc	0	-2	-8	0	0	0	0	0	0	0	0	0	0	0	0	0	0	0	0.0721062618595825	0.0823529411764706	0	0	0	0	0	0	0	0	0	0.665236051502146	0.150214592274678	0	172	21.2744607569091	30.9219812934636	136	3784264.79761905	188	1320083.83142857	541921.421052632	1.90244196527251	9.6475205365545	142	144	19
3d477ac1-3bdf-4410-9594-1a3a1412c6ae	SA262090	SP48135	TCGA-CS-5395-01A	CNS-Oligo	-18	-20	-18	0	0	0	0	0	0	4	0	0	0	0	0	0	0	0	0.353514906146485	0.225064409274936	0	0	0	0	0	0	0	0	0	0.231404958677686	0.165289256198347	0	9	12.1282825391325	23.3738380287919	5	15758094.7826087	3	16244031.1395349	16802857.95	2.01744322756207	11.2455554896594	2	3	0
3db6e6cc-1a06-49b9-834e-b6611cde4c4b	SA560589	SP121808	TCGA-DX-A240-01A	SoftTissue-Liposarc	2	-6	-4	0	0	0	0	0	0	0	0	0	0	0	0	0	0	0	0.117227319062181	0.267584097859327	0	0	0	0	0	0	0	0	0.420689655172414	0.0758620689655172	0.0206896551724138	0.137931034482759	81	4.64770192227899	8.88984471304252	57	2136766.90769231	216	1050040.11857708	674310.111702128	0.704074939073213	4.24214279076354	47	47	19
3de261ea-6478-4f96-8ca1-30be130e945f	SA85989	SP15440	063-0127-02TR	Lymph-CLL	-74	-18	-46	NA	NA	NA	NA	NA	NA	NA	NA	NA	NA	NA	NA	NA	NA	NA	0.131257631257631	0.868742368742369	0	0	0	0	0	0	0	0	0.278350515463918	0.268041237113402	0.11340206185567	0	1	5.46538955130132	5.46538955130132	0	23332180.1428571	0	23332180.1428571	0	0.5959638553773	0	2	2	3
3e012b50-06d1-4120-971b-5e54139b00ee	SA321107	SP59448	tumor_4120193	Lymph-BNHL	-54	8	-14	0	1	0	0	0	0	1	0	0	0	0	0	0	0	0	0.0313431265995863	0.28794306349262	0.0426322616835536	0.0783928759246924	0	0	0	0	0	0	0	0	0.493940289683713	0	41	3.04392474164788	16.2161452862712	22	4864358.10526316	1	4003019.86178862	3845659.99038462	10.326632958219	13.1722205446233	18	19	43
3e4d0e50-8cf4-4eb0-a00a-ccf0484ecc2f	SA410763	SP75889	8057446	Panc-AdenoCA	-20	-10	-10	0	0	0	0	0	0	0	0	0	0	0	0	0	0	0	0.295032233598786	0.249905195297687	0	0	0	0	0	0	0	0	0	0	0.192612137203166	0.29287598944591	51	43.6114062350756	68.0651684773918	9	9873210.53787879	40	8168791.57831325	6245857.36752137	0.933430592784073	24.4537622423162	15	9	0
3e604a1c-b95f-44ff-9723-e2fac845da3b	SA193454	SP30113	TCGA-BA-6869-01A	Head-SCC	70	12	38	0	1	0	0	0	0	2	0	0	0	0	0	0	0	0	0	0.412186298118074	0	0	0	0	0	0	0	0	0.20066796548845	0	0	0	58	14.9712726483386	23.3652955038849	35	6778709.5	16	5330061.51145038	3859126.63076923	31.7965512143184	8.39402285554629	10	8	11
3e7ccab5-5b1d-4147-b907-77cab8f0837e	SA542028	SP116614	tumor_4136702	Lymph-BNHL	-34	12	16	3	0	0	1	0	4	0	0	0	0	0	0	0	0	0	0.0693069306930693	0.171553693830922	0	0.0720677837014471	0	0	0	0	0	0	0	0	0.565351894818252	0	12	1.49741271974136	10.2275346194058	4	4133272.72727273	2	14115410.3181818	24097547.9090909	3.78807226145927	8.73012189966445	2	1	11
3e8a2c90-e747-4a22-bc9e-0b062479fec2	SA557053	SP124175	122-06-02TR	Lymph-CLL	-68	-20	-42	NA	NA	NA	NA	NA	NA	NA	NA	NA	NA	NA	NA	NA	NA	NA	0.0378048780487805	0.154268292682927	0	0	0	0	0	0	0	0	0.312820512820513	0	0.241025641025641	0	0	5.22996323219391	5.24058305356509	1	39072471.5	0	31321448.8	317358	1.18686042709946	0.0106198213711833	2	0	5
3e94aa64-7dd3-4d63-a5de-b4050d3dfafa	SA321140	SP59464	tumor_4177810	Lymph-BNHL	-78	-18	-40	3	0	0	0	0	0	0	0	0	0	0	0	1	0	0	0.10703228659885	0.366209641751437	0	0	0	0	0	0	0	0	0.409090909090909	0	0.223776223776224	0	5	0.089021723025542	14.859394114801	1	450495	2	20508016.1363636	28029586.5625	1.63913536782056	14.7703723917754	0	0	4
3f039593-91d1-43cb-a06b-41e92f7e8d20	SA447836	SP87434	TCGA-DJ-A13R-01A	Thy-AdenoCA	-24	-20	-34	NA	NA	NA	NA	NA	NA	NA	NA	NA	NA	NA	NA	NA	NA	NA	0.125222024866785	0.323268206039076	0	0	0	0	0	0	0	0	0.569444444444444	0	0	0.125	0	5.1958532659765	5.1958532659765	0	51756853	0	51756853	0	0.400144842552885	0	0	0	0
3f2ecbcd-5c9e-4d57-8aa5-962e2e86a83c	SA435236	SP82459	TCGA-EE-A2A0-06A	Skin-Melanoma	-18	6	-10	0	0	0	0	0	0	2	0	0	0	0	0	0	0	0	0	0.00238867741358608	0	0	0	0	0	0	0	0	0.434004474272931	0	0	0.149888143176734	25	19.7246155317751	27.0930585252106	11	14259506.1904762	7	13942840.3050847	13160489.2941176	28.8949271472477	7.36844299343551	9	5	10
3f72f750-5666-44e7-acaf-a912d89475be	SA85875	SP15326	030-0066-02TR	Lymph-CLL	-66	-18	-42	0	0	0	0	0	0	0	0	0	0	0	0	0	0	0	0.191385217816936	0.808614782183064	0	0	0	0	0	0	0	0	0.489795918367347	0.214285714285714	0.163265306122449	0	2	5.39365598050234	5.39792003163142	0	32236321.4	0	26884838.6666667	127425	0.744429227163908	0.00426405112908144	0	2	0
3f98d326-5676-4257-9af8-0a5f5d3c2527	SA531155	SP113197	TCGA-ER-A19T-06A	Skin-Melanoma	-4	-2	22	0	0	0	0	0	0	0	0	0	0	0	0	0	0	0	0.0978841210203678	0.3515918528772	0	0	0	0	0	0	0	0	0.50561797752809	0	0	0.112359550561798	107	31.9357505230881	68.4936912768736	122	5103495.77005348	213	3218293.84748428	2433142.93541203	1.90404251310699	36.5579407537855	97	94	20
3faeb03e-c622-11e3-bf01-24c6515278c0	SA560675	SP98941	RK019_C	Liver-HCC	-50	-24	-36	NA	NA	NA	NA	NA	NA	NA	NA	NA	NA	NA	NA	NA	NA	NA	0.00118918359960705	0.565430949795771	0	0	0	0	0	0	0.11990072902125	0	0.30989010989011	0	0	0.108791208791209	45	36.7106526125518	46.227775537547	69	4811599.78508772	154	3402586.70689655	1597783.43820225	7.65675113362972	9.51712292499522	27	28	0
3feac02a-c99f-4dd9-9eff-e4f5e87f7dc5	SA233290	SP41453	TCGA-CW-5585-01A	Kidney-RCC	-12	-8	0	NA	NA	NA	NA	NA	NA	NA	NA	NA	NA	NA	NA	NA	NA	NA	0.0601463018152262	0.0796532105120564	0	0	0	0	0	0	0	0	0.63840830449827	0	0	0.157439446366782	2	12.1279555699853	20.200115732622	6	25887600.6428571	16	15091280.975	9277878.07692308	1.34626054593199	8.07216016263667	0	0	0
4019c219-c51e-479f-8a9d-cfa6816ed696	SA90187	SP19983	TCGA-AA-A02O-01A	ColoRect-AdenoCA	38	8	30	0	0	0	0	0	0	0	0	0	0	0	0	0	0	0	0.170400888806592	0.0784186649384316	0	0	0	0	0	0	0	0	0	0	0.418634607127523	0	23	1.53972204193846	23.900534962785	13	2706609.76470588	10	8025088.93258427	9280840.95833333	8.51641748258728	22.3608129208465	11	17	1
408ed640-75f6-4346-bdd0-3b93c51adae5	SA553791	SP122372	TCGA-FX-A3NJ-01A	SoftTissue-Leiomyo	-16	-18	-16	0	4	0	0	0	0	0	0	0	0	0	0	0	0	0	0.099949005609383	0.416114227434982	0	0	0	0	0	0	0	0	0.454861111111111	0.145833333333333	0	0.399305555555556	6	12.9605252979571	12.9605252979571	4	14344687.0740741	8	14344687.0740741	0	0.704538409177488	0	4	3	3
41840dc1-5ea2-4f01-a0d4-8b65add641c8	SA268909	SP49223	TCGA-G3-A25T-01A	Liver-HCC	20	2	28	0	0	0	0	0	0	0	0	0	0	0	0	0	0	0	0.0609095831077423	0.714401732539253	0	0	0	0	0	0	0	0.160278745644599	0.313588850174216	0	0	0.163763066202091	56	16.2134282327685	49.944456711662	22	18934190.1923077	3	12637212.1666667	10895494.8404255	1.33539682905369	33.7310284788935	15	15	1
418a3dec-96ff-4719-becb-e1a8260cce2f	SA3071	SP1305	TCGA-FD-A3N5-01A	Bladder-TCC	76	18	44	0	4	0	0	0	0	0	0	0	0	0	0	0	1	0	0	0.833168642951252	0	0	0	0	0	0	0	0	0.192349726775956	0	0.0551912568306011	0.493989071038251	29	0.592723218339052	76.4384803087218	22	3542535.2	12	12085996.9047619	12318156.1902174	13.280493086194	75.8457570903828	18	17	4
418e916b-7a4e-4fab-8616-15dcec4d79f8	SA27497	SP3016	TCGA-A7-A13D-01A	Breast-AdenoCA	36	16	30	0	4	2	0	0	0	0	0	0	0	0	0	0	0	0	0.0548296780214652	0.263182454503033	0	0	0.56439570695287	0	0	0	0	0.314763231197772	0	0.207520891364903	0.168523676880223	0.183844011142061	89	52.6189216900923	82.780413439558	354	6168611.36293436	29	3181601.11012658	1724660.1393597	3.08688792709148	30.1614917494657	28	30	0
41a7b031-d928-4a1f-891b-82fb3f6d548f	SA436385	SP82532	TCGA-FS-A1ZK-06A	Skin-Melanoma	24	6	24	0	0	0	0	0	0	0	0	0	0	0	0	0	0	0	0	0.080605385905331	0	0	0	0	0	0	0	0	0.358134920634921	0	0	0.177579365079365	106	52.4424736343496	70.7665168972514	73	5557331.43971631	256	2456161.43205575	945747.02417962	84.6561656422398	18.3240432629018	68	70	162
41d50a3c-49fc-4d8a-9c25-bbbcd3a5da6f	SA173119	SP25833	TCGA-06-0745-01A	CNS-GBM	46	16	34	0	0	0	0	0	0	0	0	0	0	0	0	0	0	0	0.195389048991354	0.165850144092219	0	0	0	0	0	0	0	0	0.387409200968523	0.227602905569007	0.104116222760291	0	32	18.7941711546434	27.1064643724872	19	7693652.31506849	10	6090507.35338346	4140014.31666667	2.71818535797307	8.31229321784382	26	27	4
41dba8d1-8aad-474c-a82b-20b28ab818bd	SA320964	SP59364	tumor_4177376	Lymph-BNHL	-34	10	2	3	0	0	0	0	0	0	0	0	0	0	0	0	0	0	0.0924214417744917	0.230618680004349	0	0	0	0	0	0	0	0	0.240464344941957	0.225538971807629	0.30016583747927	0	12	11.9296082793948	15.4228659498922	2	12073971.8333333	8	13007918.6666667	17677652.8333333	3.37066660814484	3.49325767049732	0	2	5
41f140b8-72b9-4ae3-8b25-6144d9f94d0f	SA61452	SP11045	TCGA-A2-A04X-01A	Breast-AdenoCA	22	14	-2	0	0	0	0	0	0	0	0	0	0	0	0	0	0	0	0.0468277945619335	0.314199395770393	0	0	0	0	0	0	0	0	0	0.302521008403361	0.0840336134453782	0.310924369747899	41	16.3399236098718	22.395389278837	27	2362522.51904762	103	1920881.54237288	1276821.78472222	1.42076711128172	6.0554656689652	119	112	1
42465bbd-289b-4e96-98fe-76809c5e1520	SA505521	SP101580	AOCS-079-1	Ovary-AdenoCA	42	14	34	0	4	2	0	0	0	0	0	0	0	0	0	0	0	0	0.0703025138474648	0.0764096009089618	0	0	0.316432324953842	0	0	0	0	0.307053941908714	0	0.16804979253112	0.0684647302904564	0.300829875518672	34	0	0	139	0	78	0	0	2.55838573607578	0	29	30	0
4255582e-c622-11e3-bf01-24c6515278c0	SA560638	SP98945	RK020_C01	Liver-HCC	-14	-4	-4	0	0	0	0	0	0	2	0	0	0	0	0	0	0	0	0.0182801716097743	0.206491326245104	0	0	0	0	0	0	0.313374370453274	0.0925373134328358	0.232835820895522	0	0	0.2	8	29.1941920592523	33.5567027306698	4	13421941.5384615	3	12081849.6506024	7242628.94444444	2.22428082545632	4.36251067141748	0	5	0
428c100f-d7d0-4860-a8fc-2bae6a4bba95	SA420451	SP80271	TCGA-AG-4008-01A	ColoRect-AdenoCA	40	12	26	0	1	0	0	0	0	0	0	0	0	0	0	0	0	0	0.153717683211971	0.201483065001002	0	0	0	0.0861781014095798	0.0331351459683346	0	0	0	0	0	0.453058321479374	0	39	4.8350156900969	9.20058727594112	16	6020310.41666667	13	7235427.42105263	9318485.14285714	5.39971230741977	4.36557158584422	5	9	0
429aad6f-816d-4739-baa3-b0ebf2fcd501	SA512908	SP105673	TCGA-D7-8570-01A	Stomach-AdenoCA	2	10	-2	0	0	0	0	0	0	1	0	0	0	0	0	0	0	0	0.0757788559754852	0.207035240040858	0	0	0.482379979570991	0.0357507660878447	0.0185137895812053	0	0	0.43849493487699	0.20767004341534	0	0.125180897250362	0.137481910274964	110	18.2579526287789	37.1234808929679	6	6271408.09195402	34	6163230.70555556	6062032.50537634	5.62200362027578	18.865528264189	11	15	0
42d20028-0ddc-4dac-9f05-d674f8915f21	SA111265	SP18121	TCGA-AD-6964-01A	ColoRect-AdenoCA	30	8	20	0	0	0	0	0	0	0	0	0	0	0	0	0	0	0	0.0388174185020386	0.39727812633813	0	0	0	0	0	0	0	0	0	0	0.724051328336538	0	52	6.26556303160719	6.27698710806832	8	4458030.66666667	4	4168415.11111111	113797.333333333	57.2359561674202	0.0114240764611291	2	2	3
42de1441-6f3c-4b4d-b8b8-ad91e4b1dbe2	SA478504	SP94933	TCGA-B5-A11G-01A	Uterus-AdenoCA	10	6	-4	0	0	0	0	0	0	1	0	0	0	0	0	0	0	0	0.0368982415681753	0.534560071746581	0	0	0	0	0	0	0	0	0	0	0.471732247851651	0	32	1.14150795697408	1.1555322780433	3	3150877.27272727	19	2339031.4	106455.25	22.4834683589281	0.0140243210692162	7	6	1
42f88b95-fa12-47c7-93f1-cf72f207291c	SA253241	SP43696	TCGA-B3-3925-01A	Kidney-RCC	-20	-10	-30	0	0	0	0	0	0	0	0	0	0	0	0	0	0	0	0.0260073848129716	0.196660780221544	0	0	0	0	0	0	0	0	0.671817512877116	0	0.0235467255334805	0.139072847682119	0	6.32587834854576	20.9158565165002	0	27005674.8571429	0	22322861.3214286	20761923.4761905	2.36986843649686	14.5899781679545	0	0	0
43aa4123-0fe2-4071-8a81-cbdd0410b917	SA305264	SP56533	TCGA-85-8052-01A	Lung-SCC	64	26	38	0	4	0	0	0	0	0	0	0	0	0	0	0	0	0	0.00768162887552059	0.569458583988894	0	0	0	0	0	0	0	0	0	0.121402877697842	0.0809352517985611	0.142985611510791	40	29.223192258318	62.9743794569057	30	13435274.2923077	11	9852870.35078534	8004804.82539683	7.91917289488052	33.7511871985877	18	14	12
43be43cb-a367-4a74-94e4-973acafcf576	SA517732	SP107640	TCGA-C5-A1BJ-01A	Cervix-SCC	72	18	38	0	0	0	0	0	0	0	0	0	0	0	2	0	0	0	0.0473134328358209	0.178358208955224	0	0	0	0	0	0	0	0	0	0.309210526315789	0.190789473684211	0	23	13.1572439143826	22.2781405059683	3	21025994.8947368	5	10569250.578125	6154180.75555556	4.78606512504058	9.12089659158572	11	14	12
43d630aa-3890-401c-bf56-e3a9f325734f	SA86019	SP15470	090-02-3TR	Lymph-CLL	-74	-24	-46	NA	NA	NA	NA	NA	NA	NA	NA	NA	NA	NA	NA	NA	NA	NA	0.0765432098765432	0.321810699588477	0	0	0	0	0	0	0	0	0	0	0.530120481927711	0	2	0.0215881556407316	0.0215881556407316	0	327741	2	327741	0	1.32336409121784	0	0	0	9
43f7a2e0-fec9-4e43-872d-18c6c946fa17	SA22522	SP2826	TCGA-BH-A0B3-01A	Breast-AdenoCA	52	30	42	0	4	2	0	0	0	0	0	0	0	0	0	0	0	0	0.109375	0.36875	0	0	0.418125	0	0	0	0	0	0	0	0.110091743119266	0.761467889908257	11	46.673671143517	62.015715043823	178	6412463.67420814	14	4581473.33576642	2451742.46842105	1.22323546737745	15.342043900306	43	34	4
448af8b4-e071-48b0-a65b-b4ad17afdc0c	SA313340	SP56730	TCGA-22-5485-01A	Lung-SCC	62	20	34	0	1	0	0	0	0	4	0	0	0	0	0	0	0	0	0	0.523179366149697	0	0	0	0	0	0	0	0	0	0	0.08968347010551	0	29	24.3240462568646	38.0759927081422	26	12957051.7894737	13	11224299.3300971	9077193.02173913	13.1295877498182	13.7519464512775	14	10	3
448fe471-3f4e-4dc8-a4e0-6f147dc93abe	SA3634	SP963	TCGA-DK-A1A5-01A	Bladder-TCC	36	24	36	0	1	0	0	0	0	0	0	0	0	0	0	0	0	0	0.0201664907961074	0.186657286903506	0	0	0	0	0	0	0	0	0	0.189138576779026	0.0786516853932584	0.219101123595506	61	34.4311460263356	60.0169531913321	61	6952195.9054054	74	5748460.99679487	4662163.6402439	12.4652150700229	25.5858071649966	41	37	100
450e8eba-a3a9-4dcb-b423-e33dfcd5c34e	SA437204	SP82636	TCGA-GN-A264-06A	Skin-Melanoma	-10	-8	-8	0	0	0	0	0	0	0	0	0	0	0	0	0	0	0	0.0714773814404811	0.328549952166188	0	0	0	0	0	0	0	0	0.5678391959799	0	0.155778894472362	0	64	32.1119660123793	51.9122417124564	42	6618066.57931034	67	4617030.51190476	3097919.36125654	2.63422096501707	19.8002757000771	39	33	19
45348eff-4b09-4776-825e-b18de9dba937	SA507305	SP102885	C0020RT	Kidney-RCC	0	-10	-2	0	0	0	0	0	0	0	0	4	0	0	0	0	4	0	0.0695813953488372	0.059906976744186	0	0	0	0	0	0	0	0	0.528957528957529	0.0540540540540541	0.028957528957529	0.166023166023166	10	8.6350851844427	8.6350851844427	5	10751959.5833333	7	10751959.5833333	0	1.94191789842392	0	6	4	1
45a7949d-e63f-4956-866c-df51257032de	SA1718	SP1144	TCGA-BT-A2LA-01A	Bladder-TCC	12	12	18	0	4	0	2	0	0	0	0	0	0	0	0	0	0	0	0.136188309761646	0.316437543269706	0	0	0	0	0	0	0	0	0	0.10230179028133	0.0792838874680307	0.181585677749361	69	16.4152820769509	56.6109440286648	13	5005581.2244898	31	6383910.09056604	7192749.78443114	7.4032006148234	40.1956619517139	17	15	19
45e16b70-c3ec-493e-86d1-505ffdf5056c	SA320652	SP59245	TCGA-66-2766-01A	Lung-SCC	64	26	36	0	4	0	0	0	0	0	0	0	0	0	2	0	0	0	0.00312046444121916	0.367906386066763	0	0	0	0	0	0	0	0.176556420233463	0	0	0.0510700389105058	0.118190661478599	449	43.1250766222046	65.7887828051603	292	2199198.86348123	82	1560319.53174603	1004854.71216617	20.7132421977722	22.6637061829557	65	55	14
460f7427-ebcf-404b-9e9e-e0278d0bca95	SA480043	SP95126	TCGA-AP-A0LF-01A	Uterus-AdenoCA	14	8	-4	0	4	0	0	0	0	0	0	0	0	0	0	0	0	0	0.0434732998630762	0.489654647801613	0	0	0	0	0	0	0	0.160342717258262	0	0.250917992656059	0.274173806609547	0	96	28.6391534610598	45.3433909723408	146	5085214.7251462	67	2886295.85744235	1657488.25490196	9.51703038277335	16.704237511281	51	49	16
461df2ae-fcf1-4b93-be0a-c14954fe7c42	SA542085	SP116663	tumor_4193638	Lymph-BNHL	-8	24	22	0	0	0	0	0	0	0	0	0	0	0	0	0	0	0	0.0975409355009097	0.333176829626152	0	0	0	0.0824578907212865	0.0290510006455778	0	0	0	0	0	0.503860010293361	0	27	1.9075856020241	45.3220752861372	10	2632731.59090909	8	12982225.6132075	15692807.3809524	6.14612948879047	43.4144896841131	3	4	11
4624fd20-e2ad-4826-b606-a694b04e1076	SA268483	SP49187	TCGA-G3-A25V-01A	Liver-HCC	-12	-22	-4	0	0	0	0	0	0	0	0	0	0	0	0	0	0	0	0	0.741176470588235	0	0	0	0	0	0	0	0	0.235714285714286	0	0.0428571428571429	0.161904761904762	5	7.51959324633852	13.0627138814207	3	28089020.875	5	26024020.6	23664020.2857143	4.00828656824108	5.54312063508214	0	1	0
463bf060-8ba6-4a73-8173-172025f7b527	SA268135	SP49157	TCGA-EP-A26S-01A	Liver-HCC	-42	-20	-24	0	0	0	0	0	0	0	0	0	0	0	0	0	0	0	0	0.886874764949229	0	0	0	0	0	0	0	0	0.298882681564246	0	0	0.113128491620112	9	6.78387642446334	13.5089993944358	4	20272633.4	2	16820704.4166667	14355040.8571429	4.85210910526022	6.72512296997247	2	4	0
46693a2b-5105-4770-a9e1-031dfedeb694	SA278150	SP53387	TCGA-55-6972-01A	Lung-AdenoCA	4	-8	-6	0	0	0	0	0	0	0	0	0	0	0	0	0	0	0	0.0072069943289225	0.239248582230624	0	0	0	0	0	0	0	0	0.325920245398773	0	0	0	19	0.15518201346275	75.3881656930084	86	2318695	8	6996479.13664596	7025715.2875	15.8670772523072	75.2329836795457	11	12	13
4679f37a-4f09-449b-a1d8-1f02847996da	SA505716	SP102064	AOCS-158-1	Ovary-AdenoCA	42	12	30	0	4	0	0	0	0	0	0	0	0	0	0	0	0	0	0.0450476889214967	0	0	0	0.482171680117388	0	0	0	0	0.448807854137447	0	0	0.0575035063113604	0.436185133239832	63	30.7386246349997	39.2265206780626	122	8115809.06086957	40	5753798.82125604	2801286.02173913	2.473414187134	8.48789604306288	3	8	0
467ef778-f481-44f3-9768-b9900252d2ba	SA63187	SP11171	TCGA-AQ-A04J-01A	Breast-AdenoCA	16	16	16	0	4	0	0	0	0	2	0	0	0	0	0	0	0	0	0.0646184671898481	0.134079145099349	0	0	0.770245449991651	0	0	0	0	0.340225563909774	0	0.12781954887218	0	0.441729323308271	48	24.7856841465793	33.0672078264726	182	4674339.63354037	61	3403460.68813559	1876509.11940299	2.18157741194332	8.28152367989327	36	34	1
46d35b82-e1b7-4d35-be5e-3a70fd47e421	SA202953	SP31030	TCGA-CV-5442-01A	Head-SCC	58	12	32	0	0	0	0	0	0	0	0	0	0	0	0	0	0	0	0.0888154269972452	0.0604224058769513	0	0	0	0	0	0	0	0	0	0	0.430583501006036	0	14	0.908524258411785	46.5222657429654	7	2758555.7	11	14869024.6736842	16293785.7294118	9.72098389328281	45.6137414845536	7	5	19
46f19b5c-3eba-4b23-a1ab-9748090ca4e5	SA391533	SP68348	TCGA-24-2024-01A	Ovary-AdenoCA	16	-2	6	0	4	0	0	0	0	2	0	0	0	0	0	0	0	0	0.047249946910172	0.0342960288808664	0	0	0.415374814185602	0	0	0	0	0.410810810810811	0	0.135135135135135	0.0972972972972973	0.23963963963964	135	28.9471197079925	34.0586285316058	7	7709846.57017544	23	7034853.3877551	4703058.75757576	3.46679615625613	5.1115088236133	12	12	2
4729fe4b-c1ac-489b-a67e-91e5c5e3ff8c	SA556254	SP123842	TCGA-KL-8326-01A	Kidney-ChRCC	-12	-22	-16	0	0	0	0	0	0	0	0	0	0	0	0	0	0	0	0.112676056338028	0.292394366197183	0	0	0	0	0	0	0	0	0.62	0.09	0	0.29	5	10.1177665534715	10.1177665534715	0	37794352.25	1	37794352.25	0	0.638660944738894	0	0	0	0
47312f61-5ef4-4f25-9320-8fbb4758790e	SA67728	SP5784	TCGA-E2-A1LL-01A	Breast-AdenoCA	62	16	36	0	1	0	0	0	0	4	0	0	0	0	0	0	0	0	0.0423428264373992	0.660182697474476	0	0	0	0.127135948414831	0.0715744223535733	0	0	0	0	0.346491228070175	0.18640350877193	0.241228070175439	343	40.0856363437877	60.4582677526932	67	2292131.29566855	64	1725278.86184211	1160553.45403377	3.32918303113818	20.3726314089054	69	53	23
473fe833-fcc6-485e-93d2-95e662c3ef53	SA452747	SP85864	TCGA-FE-A233-01A	Thy-AdenoCA	-36	-20	-28	0	0	0	0	0	0	0	0	0	0	0	0	0	0	0	0.104991394148021	0.419965576592083	0	0	0	0	0	0	0	0	0	0	0	0	0	0	0	0	0	0	0	0	0.209506831776196	0	0	0	0
47b5d831-5287-4f62-b17a-6e5eff2e4184	SA33145	SP3368	TCGA-B6-A0WX-01A	Breast-LobularCA	-18	-4	-12	0	4	0	0	0	0	0	0	0	0	0	0	0	0	0	0.131535131535132	0.393606393606394	0	0	0.32001332001332	0	0	0	0	0.161290322580645	0	0.154121863799283	0.154121863799283	0.157706093189964	30	32.4717284239807	42.134727645436	16	12324254.2375	17	8046153.18238994	3713898.94936709	1.08207094861674	9.66299922145539	8	15	0
47d77750-c622-11e3-bf01-24c6515278c0	SA560713	SP98955	RK023_C	Liver-HCC	10	-4	6	0	0	0	0	0	0	0	0	0	0	0	0	0	0	0	0.00397642215568862	0.328592814371257	0	0	0	0	0	0	0.148811751497006	0	0.42483660130719	0	0	0.209150326797386	92	24.2604894776856	40.3744188054391	34	7795587.47311828	10	6778264.62921348	5665193.75294118	8.58456122461838	16.1139293277535	12	10	0
47e5ff56-9534-4fcf-a593-33027e877f93	SA267892	SP49379	TCGA-CC-5262-01A	Liver-HCC	-4	-2	2	0	0	0	0	0	0	0	0	0	0	0	0	0	0	0	0.00690228158752477	0.450118233527194	0	0	0	0	0	0	0	0	0.400304414003044	0	0	0	17	14.7260656985542	20.1737609016859	9	8980962.69387755	5	10765422.5535714	23256641.5714286	5.84910907578352	5.44769520313161	2	4	1
4838b5a9-968c-4178-bffb-3fafe1f6dc09	SA1580	SP1132	TCGA-DK-A3IL-01A	Bladder-TCC	24	18	14	0	4	0	0	0	0	0	0	0	0	0	0	0	0	0	0.0168462188424166	0.691381495564005	0	0	0	0	0	0	0	0	0	0.149940968122786	0.0602125147579693	0.126328217237308	18	19.1120738711471	44.786841468171	19	9513125.14754098	9	8342727.54601227	7642783.88235294	6.95065873224226	25.674767597024	6	7	7
483bb781-0179-42e1-bf9c-487b240769b8	SA494964	SP97113	TCGA-A4-A4ZT-01A	Kidney-RCC	-12	-12	-12	0	0	0	0	0	0	0	0	0	0	0	0	0	0	0	0.0371488274901323	0.266078476898073	0	0	0	0	0	0	0	0	0.627710843373494	0.0951807228915663	0.0301204819277108	0.172289156626506	0	1.08210770945353	30.8738794450679	0	16428039	0	31247492.9666667	32306025.3928571	1.5730681496881	29.7917717356144	1	2	0
484a41c8-fcaf-488d-97dc-bfe6a4b88a95	SA269335	SP49541	TCGA-EP-A2KA-01A	Liver-HCC	-10	0	-4	0	0	0	0	0	0	0	0	0	0	0	0	0	0	0	0.00449346405228758	0.808823529411765	0	0	0	0	0	0	0	0.107015457788347	0.212841854934602	0	0.0594530321046373	0.111771700356718	51	2.70580373924804	27.9897833386995	583	5868315.92857143	21	933906.448351648	856806.300223214	4.48749280170422	25.2839795994515	18	17	0
4853fd17-7214-4f0c-984b-1be0346ca4ab	SA261581	SP47652	TCGA-DU-7009-01A	CNS-Oligo	-26	-22	-24	0	0	0	0	0	0	0	0	0	0	0	0	0	0	0	0.236576289207868	0.763423710792132	0	0	0	0	0	0	0	0	0	0.313559322033898	0.11864406779661	0	0	7.57488524420886	9.05283541902809	3	25555170.2222222	0	22905965.8333333	14958352.6666667	0.724530699894511	1.47795017481923	0	0	0
48f68f73-3ac0-44ac-ba12-b8889fcb7f38	SA320481	SP57024	TCGA-90-7767-01A	Lung-SCC	28	14	16	0	4	0	0	0	0	0	0	0	0	0	0	0	0	0	0.0106482664622199	0.511201976318255	0	0	0	0	0	0	0	0	0	0	0.0540827147401909	0.133616118769883	22	40.3052769612239	59.2493887178609	12	13533313.4831461	19	10539180.2202381	7166042.74683544	8.49630158840213	18.944111756637	9	13	1
4904d56f-0fe7-4482-8f6d-9e54d261f399	SA500116	SP98164	TCGA-FV-A2QQ-01A	Liver-HCC	-4	-18	-10	0	0	0	0	0	0	0	0	0	0	0	0	0	0	0	0	0.76881200096782	0	0	0	0	0	0	0	0	0.338963963963964	0	0	0.126126126126126	21	12.0107160656147	18.5535988611775	20	9445338.84210526	18	7392632.85333333	5284448.32432432	6.04426567809652	6.54288279556274	12	11	0
492b4e58-12e2-47b2-bd47-28f8607072fa	SA491178	SP96122	TCGA-A6-A566-01A	ColoRect-AdenoCA	42	26	26	0	0	0	0	0	0	0	0	0	0	0	0	0	0	0	0.141790270718805	0.321180375479722	0	0	0	0	0	0	0	0	0	0	0.485714285714286	0	9	1.01413071819427	11.6702971761806	3	4398870	8	15406334	20222099.5	6.85949079057247	10.6561664579863	3	1	0
493e7008-551c-4c0e-b567-a0f31868629e	SA484312	SP95646	TCGA-B5-A1MY-01A	Uterus-AdenoCA	60	16	30	0	0	0	2	0	0	0	0	0	0	0	0	0	0	0	0.109969497511639	0.171937710707979	0	0	0	0	0	0	0	0.138067061143984	0	0.270216962524655	0.132149901380671	0	84	33.1466538938738	57.8664444375242	51	6893377.58219178	45	4880558.55	3507326.87383178	2.24299633125258	24.7197905436504	23	32	6
49ad3c8d-88cd-43cd-a273-1623fe2aec0b	SA507341	SP102933	C0027RT	Kidney-RCC	14	-6	20	0	0	0	0	0	0	0	0	4	0	0	0	0	4	0	0.0520508015823444	0.136164896939413	0	0	0	0	0	0	0	0	0.557399723374827	0.0885200553250346	0	0.167358229598893	2	8.13768416401272	14.1834668069791	1	24318292	1	32604029.9230769	60223156.3333333	1.76463333580454	6.0457826429664	0	0	0
49dec0c2-8e75-4f44-a253-82b2ea605890	SA286966	SP54745	TCGA-49-6742-01A	Lung-AdenoCA	18	18	4	0	0	0	0	0	0	0	0	0	0	0	0	0	0	0	0.0163243922883487	0	0	0	0	0.144593461860855	0.065360435875943	0	0	0	0.321525885558583	0.0808356039963669	0.0762942779291553	0	31	6.35230900714412	56.0396133465318	21	4745739.15	13	9052231.25945946	10240229.0827586	17.1138144195296	49.6873043393877	3	3	5
4a1ad661-f6ae-44e8-b50b-72ff658ff22b	SA174462	SP25905	TCGA-14-1823-01A	CNS-GBM	22	-4	18	0	0	0	0	0	0	0	0	0	0	0	0	0	0	0	0.239907727797001	0.173834239578184	0	0	0	0	0	0	0	0	0	0.674641148325359	0.177033492822967	0	22	55.2331592639955	62.2825128812882	5	19276397	0	15500707.6557377	6115422.71428571	2.51661583411972	7.04935361729275	7	5	0
4a4309b0-2aca-4d6a-ac50-039b28406bba	SA321104	SP59444	tumor_4139696	Lymph-BNHL	-38	8	4	0	0	0	0	0	0	0	0	0	0	0	0	1	0	0	0.12640744632938	0.544813091127458	0	0	0	0	0	0	0	0	0	0.23826714801444	0.288808664259928	0	10	5.92493423043713	14.2071457178636	6	6809926.5	3	10886153.8205128	19038608.4615385	2.43324008956204	8.28221148742642	7	7	5
4adc846a-42cb-4ebd-a954-e31eb29d7572	SA542112	SP116690	tumor_4120157	Lymph-BNHL	-10	18	22	0	4	0	0	1	0	0	0	0	0	0	0	0	0	0	0.0500821660536818	0.137099929571954	0	0	0	0.085491822521324	0.0395570858439628	0	0	0	0	0	0.507518796992481	0	16	9.70447725023882	14.6796734580711	6	11600170.6	10	12533737.3428571	14867654.2	9.64006842879271	4.97519620783224	4	4	31
4b7a704b-e516-4275-be11-45cc935237e2	SA85758	SP15206	005-0015-02TR	Lymph-CLL	-38	-16	-32	NA	NA	NA	NA	NA	NA	NA	NA	NA	NA	NA	NA	NA	NA	NA	0.134728580771746	0.360366252452583	0	0	0	0	0	0	0	0	0.3125	0.1875	0.21875	0	3	5.24011610775811	9.71554731926896	1	15659329	2	18145942.375	22290298	0.552985830122051	4.47543121151085	0	0	0
4bae2f08-da75-4991-acb8-5ba9912f9131	SA513549	SP105807	TCGA-EM-A3FR-01A	Thy-AdenoCA	-34	-28	-38	0	0	0	0	0	0	0	0	0	0	0	0	0	0	0	0.145032632342277	0.367657722987672	0	0	0	0	0	0	0	0	0.519230769230769	0	0	0.163461538461538	0	0.0457748654447411	0.0457748654447411	0	1389864	0	1389864	0	0.490856204801823	0	0	0	0
4c2ad4a0-5d57-4e27-9f35-058b2f205f50	SA310436	SP57933	TCGA-21-5782-01A	Lung-SCC	72	24	42	0	4	0	0	0	0	0	0	0	0	0	0	0	0	0	0.00154656194067458	0.392635584826316	0	0	0	0	0	0	0	0.316831683168317	0	0	0.075713453698311	0.132207338380897	179	23.432137430425	34.4142017399401	36	5193218.17518248	48	3554148.74489796	2123877.96815287	21.0125614414297	10.9820643095151	29	33	6
4c3840df-9824-40db-879e-6d24adc8c155	SA313712	SP56754	TCGA-34-5240-01A	Lung-SCC	36	20	34	0	4	0	0	0	0	0	0	0	0	0	0	0	0	0	0.00850978958215604	0.418508792341189	0	0	0	0	0	0	0	0	0	0.191956124314442	0.0804387568555759	0	11	48.7146133595485	66.9290325695553	22	23478153.6349206	8	14210970.5594406	6913063.8875	11.2897593595002	18.2144192100068	6	4	2
4c3eda94-56f4-46d3-8c88-50d476e773f6	SA268852	SP49481	TCGA-DD-A1ED-01A	Liver-HCC	-38	-16	-16	NA	NA	NA	NA	NA	NA	NA	NA	NA	NA	NA	NA	NA	NA	NA	0.0029940119760479	0.432335329341317	0	0	0	0	0	0	0	0	0.5	0	0.0384615384615385	0.291208791208791	7	5.20603154012659	5.20603154012659	4	31114944.4	2	31114944.4	0	1.20287787379614	0	4	3	0
4c59fb2d-21b6-4b09-8174-6102de736e4d	SA554356	SP121781	TCGA-DX-A1L2-01A	SoftTissue-Liposarc	-40	-24	-26	0	0	0	0	0	0	0	0	0	0	0	0	0	0	0	0.0751045489459759	0.124946658701033	0	0	0.395408380984894	0	0	0	0	0	0	0.496389891696751	0.129963898916967	0.254512635379061	177	28.9245911229816	53.5141245680552	152	4279057.25742574	458	1712197.22055675	1003856.06284153	4.22976952899719	24.5895334450736	156	145	48
4cfb0aee-6661-478a-8694-9d8ba15e46b7	SA547733	SP119755	TCGA-QG-A5YW-01A	ColoRect-AdenoCA	50	18	28	0	4	0	0	0	0	4	0	0	0	0	0	0	0	0	0.142931258106355	0.196887159533074	0	0	0	0	0	0	0	0	0	0	0.550182852498984	0	16	11.2061646415344	52.1143577275566	13	10007447.2941176	6	12558335.3015873	13501054.7826087	6.87365626228485	40.9081930860223	7	3	1
4cff8590-559e-4204-8635-96e11bfeda68	SA500413	SP98078	TCGA-DD-A3A8-01A	Liver-HCC	-36	-16	-20	0	0	0	0	0	0	0	0	0	0	0	0	0	0	0	0	0.63130919942909	0	0	0	0	0	0	0	0	0.38685208596713	0	0	0.212389380530973	35	13.2653582557594	24.7045835846479	20	4776096.90361446	1	4147532.2752809	3598365.28421053	5.64264598807526	11.4392253288884	22	24	2
4d1a4587-adb4-4a65-943e-f19efe8de142	SA320820	SP59270	tumor_4182393	Lymph-BNHL	-8	12	12	0	0	3	0	0	0	0	0	0	0	4	0	0	0	0	0.136294027565084	0.388973966309342	0	0	0	0	0	0	0	0	0	0	0.555555555555556	0	5	5.22478607011204	7.52859334735027	2	31227034.8	3	22498112.2	13769189.6	0.724827187818833	2.30380727723823	0	1	5
4d409156-3a36-4c63-9ad6-b6af34f27b06	SA28981	SP8564	TCGA-A2-A0YG-01A	Breast-AdenoCA	-2	12	-8	0	4	0	0	0	0	0	0	0	0	0	0	0	0	0	0.128073394495413	0.589357798165138	0	0	0	0	0	0	0	0	0	0.178899082568807	0.0963302752293578	0.19954128440367	56	58.2565258852556	74.6916425372798	86	5187229.13782991	101	4455530.87426326	2970357.61309524	1.98830170410006	16.4351166520243	60	55	7
4d4eff82-ede0-47f1-b49a-ada025952114	SA554060	SP122489	TCGA-HB-A5W3-01A	SoftTissue-Leiomyo	-2	-14	-10	0	4	0	0	0	0	0	0	0	0	0	0	0	0	0	0.0889108421832551	0.343788589775253	0	0	0	0	0	0	0	0	0.344262295081967	0.327868852459016	0.114754098360656	0	20	25.898390868751	27.2265096620373	8	9474142.62650602	21	7654440.37037037	1613028.88	1.45711758909709	1.32811879328628	10	8	5
4d72d06d-b6af-4294-9eef-6e61e067761f	SA320946	SP59352	tumor_4134005	Lymph-BNHL	-68	-12	-36	3	0	0	1	0	0	0	0	0	0	0	0	0	0	0	0.081202556931682	0.3039352776668	0	0	0.378046344386736	0	0	0	0	0	0.378995433789954	0	0.366818873668189	0	6	5.6409653576309	11.1964888684328	3	14047674.1666667	7	14547429.3043478	15092616.7272727	3.71344507102656	5.55552351080186	1	2	21
4d7f2c74-862b-4aad-98e1-fa831f14a905	SA183637	SP26439	TCGA-02-2483-01A	CNS-GBM	24	18	34	0	4	2	0	0	0	0	0	0	0	0	0	0	0	0	0.123830825538837	0.876169174461163	0	0	0	0	0	0	0	0	0.422360248447205	0.161490683229814	0.118012422360248	0.111801242236025	26	11.6325901843074	14.3312344746187	25	3189203.03669725	7	3149030.97058824	2986854.85185185	1.96244277182063	2.69864429031127	19	25	0
4db9e471-0068-4ec6-9bcb-33ef5fdec33e	SA412212	SP77347	8064560	Panc-AdenoCA	-16	-6	-12	0	0	0	0	0	0	0	0	0	0	0	0	0	4	0	0.262656858502813	0.51427953266984	0	0	0	0	0	0	0	0	0	0	0.149897330595483	0.260780287474333	21	13.5547911498446	22.3325854193843	2	12861395.15625	5	13295787.254902	14027395	1.65048357176506	8.77779426953965	4	5	2
4e7cdeda-6dc1-4f17-b853-72a68e5aa7e1	SA542150	SP116715	tumor_4111337	Lymph-BNHL	-14	14	14	0	4	1	0	0	0	0	0	0	0	0	0	0	0	0	0.0109969788519637	0.177462235649547	0.0609969788519637	0.129607250755287	0	0.0750453172205438	0.0258912386706949	0	0	0	0	0	0.441993698080779	0	43	25.6638972751873	46.3676718604664	47	9620171.60493827	76	5841756.86307054	3928934.4	12.0836407968786	20.7037745852791	28	32	48
4e7e6e1f-c648-446f-bdf6-0b1fcc6dfa83	SA542153	SP116718	tumor_4113191	Lymph-BNHL	-74	-16	-40	3	0	0	4	0	0	0	0	0	0	0	0	0	0	0	0.0701614737320901	0.114282465317262	0	0	0	0	0	0	0	0	0.371379897785349	0	0.2793867120954	0	9	0.0601571546407085	0.127280575199719	1	304425.666666667	4	483078.125	1019035.5	3.19383972650427	0.0671234205590108	2	1	13
4e84eed6-82a8-4e91-b0fd-61ec6ef69ce9	SA68562	SP5844	TCGA-E2-A1LK-01A	Breast-AdenoCA	34	14	34	0	4	0	0	0	0	2	0	0	0	0	0	0	0	0	0.260859879705948	0.590777456003564	0	0	0	0	0	0	0	0	0	0.168367346938776	0.175170068027211	0.188775510204082	70	25.3486842568127	35.5338880995509	73	6811177.65486726	33	4571681.40254237	2514258.01626016	1.61170424432005	10.1852038427382	43	37	8
4e913899-eeb8-4630-ba9d-41a81ced8069	SA505464	SP101564	AOCS-075-1	Ovary-AdenoCA	26	12	28	0	4	0	0	0	0	0	0	0	0	0	0	0	0	0	0.073746844572665	0.227190768121168	0	0	0.413992066354129	0	0	0	0	0.161654135338346	0	0.229323308270677	0.12781954887218	0.120300751879699	33	48.8446433631399	86.0849916401944	83	14683879.0594059	29	8168130.975	5163151.26484018	1.98620393418184	37.2403482770545	10	11	2
4ecbfd89-393f-4126-aa1c-951a2c23ef89	SA556725	SP123900	TCGA-KM-8477-01A	Kidney-ChRCC	-4	-20	-10	0	0	0	0	0	0	0	0	0	0	0	0	0	0	0	0.1178834561286	0.278633623576691	0	0	0	0	0	0	0	0	0.729166666666667	0.0972222222222222	0	0.138888888888889	0	5.1958532659765	5.1958532659765	0	51756853	0	51756853	0	0.539345123164989	0	0	1	0
4f6f48bc-c622-11e3-bf01-24c6515278c0	SA560636	SP98965	RK025_C	Liver-HCC	-36	-6	-22	0	4	0	0	0	0	0	0	0	0	0	0	0	0	0	0.0124495289367429	0.636608344549125	0	0	0	0	0	0	0.14064602960969	0	0.360222531293463	0	0	0.111265646731572	23	1.15271730943887e-06	85.1503876466782	14	35	10	15481583.8023952	15574846.1445783	4.50176976390186	85.1503864939609	8	16	1
50203cff-83f8-4884-8346-b91ef717d00e	SA507388	SP103623	C0070RT	Kidney-RCC	10	-2	10	0	0	0	0	0	0	0	0	4	0	0	0	0	0	0	0.0831344470962609	0.143198090692124	0	0	0	0	0	0	0	0	0.614678899082569	0.146788990825688	0	0.165137614678899	0	6.63157329478942	6.63157329478942	0	50338678.75	0	50338678.75	0	0.913687559318426	0	0	0	0
5046f1b4-9d95-4841-ba30-691fa44719a2	SA199709	SP33544	TCGA-CV-6956-01A	Head-SCC	74	16	38	0	4	0	0	0	0	0	0	0	0	0	0	0	0	0	0.0166351360167004	0.274577598016831	0	0	0.493998303868485	0	0	0	0	0.113598673300166	0.269485903814262	0.104477611940299	0.0713101160862355	0.121890547263682	76	29.5387121981791	38.1149727853199	21	6350515.72661871	29	5107671.87443946	3051061.21428571	11.1169448972513	8.57626058714077	15	10	6
504cdfc5-6721-43ef-b31e-fdf52f0cd9cd	SA505524	SP101921	AOCS-141-14	Ovary-AdenoCA	48	22	30	0	4	0	0	0	0	0	0	0	0	0	0	0	0	0	0.0806954549749598	0.113956345081735	0	0	0	0	0	0	0	0	0	0.326869806094183	0.110803324099723	0.124653739612188	25	44.8986481308827	64.4472247590731	16	12281616.036036	8	10751722.8791209	8359918.08450704	3.83442852612131	19.5485766281903	11	18	2
504d4cb0-d2dd-420d-82e6-9ec14434a0fc	SA315409	SP56827	TCGA-21-1076-01A	Lung-SCC	42	22	16	0	4	0	0	0	0	0	0	0	0	0	0	0	0	0	0.00228979061626192	0.349523327241903	0	0	0	0	0	0	0	0	0	0	0	0	34	38.2153002746616	66.2930085423341	27	13813483.7142857	28	9107950.98642534	6222806.83211679	16.8822351125353	28.0777082676725	15	15	9
507620ef-f0fc-4ac3-a7c0-ea2e36c40f77	SA438395	SP82796	TCGA-DA-A3F3-06A	Skin-Melanoma	2	10	-6	0	0	0	0	0	0	0	0	0	0	0	0	0	0	0	0.0115461181154612	0.118159699181597	0	0	0	0	0	0	0	0	0.511961722488038	0	0.0574162679425837	0	29	9.01964724811581	31.2581673498964	15	5390782.22	107	3766552.88709677	3356393.96464646	16.6893152314942	22.2385201017806	12	16	4
50a5970d-a0cb-4251-8ab0-74ad0e94be9a	SA507487	SP103132	C0061RT	Kidney-RCC	-10	-6	6	0	0	0	0	0	0	0	0	4	0	0	0	0	0	0	0.0324652777777778	0.0904513888888889	0	0	0	0	0	0	0	0	0.557284299858557	0	0.0268741159830269	0.192362093352192	0	13.7552151599893	16.5066589943886	0	29361050.5714286	2	29016331	27407639.6666667	2.12433858567391	2.75144383439923	1	2	2
50ee360c-e3df-4888-9999-ebb88e271d08	SA515107	SP106677	TCGA-DD-A1EG-01A	Liver-HCC	-10	-18	-10	0	4	0	0	0	0	0	0	0	0	0	0	0	0	0	0.0249874434957308	0.443621295831241	0	0	0	0	0	0	0	0	0.352589641434263	0	0.0537848605577689	0.139442231075697	27	28.8938478915815	41.947700109342	18	12513780.4202899	38	10028370.72	6965990.91071429	2.85994892330886	13.0538522177605	22	20	0
50f4d836-79a9-4bc7-a63a-7aa29e41d418	SA557056	SP124178	177-01-10TR	Lymph-CLL	-68	-24	-40	0	4	0	0	0	0	0	0	0	0	0	0	0	0	0	0.151455546813533	0.40912667191188	0	0	0	0	0	0	0	0	0	0.566666666666667	0.216666666666667	0	1	2.0492282444647	2.09936080949126	1	6913421.77777778	1	5794815.72727273	761088.5	0.917555882057737	0.0501325650265636	1	1	4
51206157-94cc-4702-8247-c98283b487aa	SA213652	SP34452	TCGA-CW-6093-01A	Kidney-RCC	6	-6	4	0	0	0	0	0	0	0	0	4	0	0	0	0	4	0	0.0319990266455773	0.128117775885144	0	0	0	0	0	0	0	0	0.648773006134969	0.107361963190184	0	0.167944785276074	3	7.01280907138865	12.3260030010574	0	34927942.5	2	40927196.6666667	52925705	3.10194581044859	5.31319392966877	0	0	0
513bafce-375c-49b0-ae75-6c607abd05d8	SA86584	SP16034	372-01-11TR	Lymph-CLL	-70	-26	-44	3	0	0	0	0	0	0	0	0	0	0	0	0	0	0	0.0706199460916442	0.298921832884097	0	0	0	0	0	0	0	0	0	0.352173913043478	0.260869565217391	0	3	6.45458569927254	13.2271979680151	0	27555136.7142857	3	28233977	28912817.2857143	1.52595083113808	6.77261226874261	1	1	0
51458c86-0fdd-470e-b059-1ffbffc92a7f	SA410899	SP76025	8057485	Panc-AdenoCA	4	-4	-10	0	4	0	0	0	0	0	0	0	0	0	0	0	0	0	0.139886578449905	0.206908403505757	0	0	0	0	0	0	0	0	0	0	0.477832512315271	0	28	0	0	7	0	11	0	0	2.07575013894971	0	14	13	7
51800588-c622-11e3-bf01-24c6515278c0	SA560653	SP98967	RK026_C01	Liver-HCC	-30	-24	-30	0	0	0	0	0	0	0	0	0	0	0	0	0	0	0	0.0105811492755982	0.781865538010744	0	0	0	0	0	0	0	0	0.303703703703704	0	0.0493827160493827	0.108641975308642	12	13.951815808636	26.7548146932241	12	18951356.0909091	2	20500741.9487179	22505829.5294118	2.30186901935675	12.8029988845881	5	3	0
5193a482-6ed9-4504-bd7c-c8b9e4103577	SA200771	SP33688	TCGA-CR-6472-01A	Head-SCC	30	12	22	0	2	0	0	0	0	0	0	0	0	0	0	0	0	0	0.0170598489250436	0.138779779198141	0	0	0	0	0	0	0	0.472633136094675	0	0	0.0643491124260355	0.288461538461538	88	32.5422169195983	39.0407984910633	16	9923235.51020408	11	7777851.93333333	3734629.03846154	15.5260286584399	6.49858157146491	7	8	80
51b25b37-f75c-4380-a0f6-5273e0b7ee33	SA505757	SP101648	AOCS-095-1	Ovary-AdenoCA	40	14	32	0	4	2	0	0	0	0	0	0	0	0	0	0	0	0	0.0525490196078431	0.116078431372549	0	0	0.784183006535948	0	0	0	0	0.450676982591876	0.212765957446809	0	0	0.276595744680851	70	26.1295077251633	35.9554873086308	80	9558689.73493976	36	5431432.05970149	2528360.98305085	2.79490817178652	9.82597958346755	11	12	2
51e5a835-eb48-4640-87d0-f40f5e2bff18	SA507144	SP103304	C0091RT	Kidney-RCC	-4	-2	-2	0	0	0	0	0	0	0	0	4	0	0	0	0	0	0	0.037869643934822	0	0	0	0	0	0	0	0	0	0.576116681859617	0.0674567000911577	0	0.165907019143118	1	10.6060566426968	10.6060566426968	0	45278094.4285714	3	45278094.4285714	0	2.44639084132682	0	0	0	0
522dc834-8367-4f49-b93b-fcba91a2de7e	SA554210	SP122560	TCGA-IE-A4EI-01A	SoftTissue-Leiomyo	2	4	2	0	4	0	0	0	0	0	0	0	0	0	0	0	0	0	0.081773127753304	0.334801762114537	0	0	0	0	0	0	0	0	0	0.33695652173913	0.125	0.277173913043478	8	9.18664004485143	49.9747852310299	8	14680752.8947368	8	17243026.4318182	17948580.0144928	1.30814943482201	40.7881451861784	6	8	1
5255d645-d3d2-422e-8449-046cd21f4935	SA411797	SP76923	8058340	Panc-AdenoCA	0	4	4	0	4	0	0	0	0	0	0	0	0	0	0	0	0	0	0.0626654898499559	0.159493276569233	0	0	0	0.211671252790613	0.120398733191423	0	0	0.268292682926829	0	0	0.264227642276423	0	67	0	0	90	0	78	0	0	6.86263873605671	0	45	36	3
52910a60-bb15-4ba5-9d09-50d8ee6a445b	SA271298	SP52284	TCGA-75-5147-01A	Lung-AdenoCA	30	20	24	0	1	0	0	0	0	0	0	0	0	0	0	0	0	0	0.0794955092681063	0.379132428817122	0	0	0	0	0	0	0	0	0.25629290617849	0	0.0778032036613272	0.132723112128146	22	28.3484530092052	51.0832149767662	16	5855409.31292517	20	6011789.22868217	6218886.95495495	1.88717432524653	22.734761967561	21	19	4
5310f698-d31a-4628-84b4-dc9ac29722a5	SA436517	SP83482	TCGA-EE-A2GT-06A	Skin-Melanoma	4	0	16	0	4	0	0	0	0	0	0	0	0	0	0	0	0	0	0	0.0771224320428636	0	0	0	0	0	0	0	0	0.418439716312057	0	0.106382978723404	0.134751773049645	20	13.6600435800448	21.1449183314645	6	15700409.3461538	5	11085706.9824561	7215311.4516129	25.5116431698439	7.48487475141967	4	3	1
53534b3c-cd15-4d68-a9b1-6902bb234c45	SA411430	SP71982	8044438	Panc-AdenoCA	20	16	0	0	1	0	0	0	0	0	0	0	0	0	0	0	0	0	0.135561160151324	0.307602233831742	0	0	0.47423887587822	0	0	0	0	0.454588235294118	0	0	0.184470588235294	0	77	26.6029920577323	38.4276785914265	84	9731899.65060241	22	4685867.80321285	2162851.87951807	4.00235352852534	11.8246865336942	24	31	10
537cccf2-fb25-448b-813e-ca5d5642b910	SA85851	SP15302	025-0059-02TR	Lymph-CLL	-66	-18	-42	NA	NA	NA	NA	NA	NA	NA	NA	NA	NA	NA	NA	NA	NA	NA	0.127152317880795	0.872847682119205	0	0	0	0	0	0	0	0	0.588235294117647	0.117647058823529	0.235294117647059	0	0	0	0	0	0	0	0	0	0.278743274332752	0	0	0	0
53bb7112-3e38-45fe-a9c4-1b0871babf4a	SA279927	SP53618	TCGA-64-1678-01A	Lung-AdenoCA	40	24	34	0	1	0	0	0	0	0	0	0	0	0	0	0	0	0	0.00301686181142168	0.235885978930889	0	0	0	0	0	0	0	0	0.232518232518233	0	0	0	49	31.8791189253067	56.5840830542491	10	12252492.5822785	33	7954003.19444444	5475312.23357664	24.1138632364673	24.7049641289424	34	29	6
53bcbb68-addd-47fc-9910-cd1d3f38197d	SA505681	SP101628	AOCS-092-1	Ovary-AdenoCA	14	-2	22	0	4	0	0	0	0	0	0	0	0	0	0	0	0	0	0.0817866864637466	0.336179163573373	0	0	0.538851769364019	0	0	0	0	0	0.375816993464052	0.140522875816993	0.0751633986928105	0.186274509803922	83	48.1547784134381	79.446574333391	71	7310626.945	27	6060902.99497487	4798555.57070707	2.91295147981807	31.2917959199529	15	13	1
53d32d8b-5649-42b0-8c52-2c39af2a961b	SA270873	SP52232	TCGA-73-4659-01A	Lung-AdenoCA	30	14	34	0	0	0	0	0	0	0	0	0	0	0	0	0	0	0	0.0103716841455891	0.330544417026527	0	0	0	0	0	0	0	0	0	0	0	0	16	10.3637439270279	54.4698699418293	11	11060910.5714286	29	11968774.0588235	12204146.0740741	11.0665593100517	44.1061260148015	11	6	0
53dec97d-0464-4ffd-8e2e-95b2b9a03af0	SA146010	SP24236	TCGA-14-2554-01A	CNS-GBM	38	-4	18	0	0	0	0	0	0	0	0	0	0	0	0	0	0	0	0.270512001460254	0.028474947522132	0	0	0	0	0	0	0	0	0	0.529801324503311	0.256622516556291	0	20	6.68824601554715	25.7198829434938	24	8829368.30434783	21	7367299.95283019	6962148.48192771	4.01040354054629	19.0316369279466	11	11	1
54426b1a-e0d3-4d8e-9e81-2d8e6b153b22	SA458458	SP89291	TCGA-EL-A3T0-01A	Thy-AdenoCA	-20	-16	-20	NA	NA	NA	NA	NA	NA	NA	NA	NA	NA	NA	NA	NA	NA	NA	0.122476446837147	0.432032301480485	0	0	0	0	0	0	0	0	0	0	0	0.207547169811321	1	0.326680908864481	0.326680908864481	1	9919025	2	9919025	0	0.265402552013875	0	1	1	0
546b97b0-ab82-42a1-bbd2-241523278ec3	SA451025	SP88050	TCGA-L6-A4ET-01A	Thy-AdenoCA	-20	-16	-20	0	0	0	0	0	0	0	0	0	0	0	0	0	0	0	0.0858895705521472	0.450306748466258	0	0	0	0	0	0	0	0	0	0	0	0.159090909090909	0	0	0.0120211947984339	0	0	0	365000	365000	0.293118370485637	0.0120211947984339	0	0	0
546b982f-60d9-43df-9761-09369afbee2d	SA78539	SP6519	TCGA-A1-A0SM-01A	Breast-AdenoCA	-6	6	-8	0	0	0	0	0	0	0	0	0	0	0	0	0	0	0	0.16551724137931	0.780603448275862	0	0	0	0	0	0	0	0.191709844559585	0	0.191709844559585	0.0880829015544041	0.217616580310881	21	12.8986166631417	22.8310771417566	18	21414250.0555556	37	6822737.15	3619722.12195122	0.827966482430005	9.93246047861492	13	17	6
54842328-9432-4820-8976-7964bf9bf147	SA246570	SP42829	TCGA-BP-4326-01A	Kidney-RCC	16	-6	12	0	0	0	0	0	0	4	0	4	0	0	0	0	0	0	0.0793265339161405	0	0	0	0	0	0	0	0	0	0.686002522068096	0.0933165195460277	0.0264817150063052	0.118537200504414	1	3.47448892965635	3.47448892965635	2	21099208.2	0	21099208.2	0	2.24111118225591	0	0	0	0
54a77010-2f16-4da9-8ca0-746a51801a00	SA509153	SP104530	TCGA-ER-A19E-06A	Skin-Melanoma	28	6	18	0	4	0	0	0	0	0	0	0	0	0	0	0	0	0	0.00284465121493232	0.20962136711415	0	0	0	0	0	0	0	0	0.423255813953488	0	0.075968992248062	0.141860465116279	81	36.3410301130976	64.6404163267657	82	8423084.69465649	25	4798727.25427873	3090846.58992806	26.6963593761949	28.2993862136682	41	33	10
54e78de0-d357-4125-a904-ab35e461572b	SA202064	SP30907	TCGA-HD-7753-01A	Head-SCC	60	18	32	0	4	0	0	0	0	0	0	0	0	0	0	0	0	0	0.0293023255813953	0.294651162790698	0	0	0	0	0	0	0	0	0.210738255033557	0	0.0859060402684564	0.154362416107383	60	33.1805787866495	73.4625746143151	51	4813366.99514563	32	4238074.86100386	3858234.54166667	4.72881441509087	40.2819958276655	17	16	0
55345803-83d4-4fdb-b0ee-328753801da1	SA491208	SP96126	TCGA-NH-A50V-01A	ColoRect-AdenoCA	20	0	8	0	4	0	0	0	0	0	0	0	0	0	0	0	0	0	0.188439428300195	0.469753704973366	0	0	0	0	0	0	0	0	0	0	0.40076448103499	0	14	19.1493574615045	24.912496475666	26	9699166.91525424	14	7919935.32978723	4920659.22857143	6.73123401741035	5.76313901416146	8	11	2
554b9439-7e11-43ec-8bc3-448c59100b9e	SA460588	SP89443	TCGA-B5-A0K8-01A	Uterus-AdenoCA	6	-2	-14	0	4	0	0	0	0	0	0	0	0	0	0	0	0	0	0.0937968643490116	0.151329243353783	0	0	0	0	0	0	0	0	0	0.308510638297872	0.156914893617021	0.26063829787234	30	34.5138531632977	37.5056224857148	42	8880893.65254237	48	5106657.65919282	865135.304761905	2.622313077124	2.99176932241715	18	14	4
55ada396-0878-4724-8ebe-00da367eed3d	SA463018	SP89651	TCGA-AX-A06B-01A	Uterus-AdenoCA	26	16	4	0	4	0	0	0	0	0	0	0	0	0	0	0	0	0	0.166666666666667	0.281316348195329	0	0	0	0	0	0	0	0.146341463414634	0	0.226480836236934	0.125435540069686	0.128919860627178	16	36.5061638498481	42.4921780703762	54	10867039.7745098	48	6387087.31188119	1817535.8	1.42577583928916	5.98601422052805	10	13	1
55c82198-5be6-4cc5-b5b3-b707af234107	SA85893	SP15344	039-0076-05TR	Lymph-CLL	-74	-20	-46	NA	NA	NA	NA	NA	NA	NA	NA	NA	NA	NA	NA	NA	NA	NA	0.067304625199362	0.664433811802233	0	0	0	0	0	0	0	0	0.375757575757576	0.121212121212121	0.193939393939394	0	6	5.20828632552293	5.20828632552293	0	12970175.25	0	12970175.25	0	1.15222082519124	0	0	1	9
565e656c-d5e3-4fe4-a10c-2e9ca1e498b5	SA453841	SP88593	TCGA-DJ-A2Q2-01A	Thy-AdenoCA	-32	-16	-30	0	0	0	0	0	0	0	0	0	0	0	0	0	0	0	0.264665757162347	0.291950886766712	0	0	0	0	0	0	0	0	0	0.364864864864865	0	0.121621621621622	0	0	0.00378749973101342	0	0	0	115000	115000	0.521781087930812	0.00378749973101342	0	0	0
56681386-d407-4f53-ae4f-6c04437652f7	SA554253	SP122590	TCGA-IE-A4EK-01A	SoftTissue-Leiomyo	-8	-14	-10	0	0	0	0	0	0	4	0	0	0	0	0	0	0	0	0.119029374201788	0.236781609195402	0	0	0	0	0	0	0	0	0	0.502564102564103	0.133333333333333	0.256410256410256	5	12.0320467617856	13.1438353919804	1	22472519.5625	3	17853841.2727273	5537365.83333333	1.40717609510652	1.1117886301948	0	1	0
56e57223-264e-489d-bc9a-a07789065c40	SA542156	SP116720	tumor_4124542	Lymph-BNHL	-68	-12	-36	3	0	0	1	0	0	0	0	0	0	0	0	0	0	0	0.0812121212121212	0.420740740740741	0	0	0	0	0	0	0	0	0	0.265873015873016	0.281746031746032	0	7	0.330148875357318	0.330148875357318	1	1002432.3	2	1002432.3	0	2.68130753047025	0	0	0	8
56ffaa35-814c-4c0b-b3c6-d4514d34fec2	SA141293	SP23925	TCGA-19-2629-01A	CNS-GBM	-10	-6	-14	0	4	0	0	0	0	0	0	0	0	0	0	0	0	0	0.0894269375836476	0.712495437401144	0	0	0	0	0	0	0	0	0.205798749289369	0	0.0932347924957362	0	24	18.9103255805607	71.4253709725068	10	21734912.5384615	18	12705023.1785714	11051663.1549296	2.94475251878898	52.5150453919461	6	7	1
576a1741-8c65-40da-9f0f-b2ca805d70f3	SA443546	SP85339	TCGA-IN-7806-01A	Stomach-AdenoCA	10	-2	-18	0	4	0	0	0	0	0	0	0	0	0	0	0	0	0	0.121331494977349	0.202481780579082	0	0	0	0.120740594839472	0.0723852668898956	0	0	0	0	0	0.533294048320566	0	40	32.0386690063612	36.5542600000881	14	7538813.22047244	23	6870259.01886792	4216934.53125	3.61479267088106	4.5155909937269	4	4	1
578ba169-1d2f-4187-b174-082bbc6a5bd2	SA320844	SP59284	tumor_4189998	Lymph-BNHL	-20	14	16	0	4	3	0	0	0	0	0	0	0	4	0	0	0	0	0.0819796954314721	0.488832487309645	0	0	0	0	0	0	0	0	0	0	0.52510460251046	0	1	5.21318440432902	5.25685387624897	2	31157695	1	26182245.6666667	1304999	1.42261191983844	0.0436694719199541	4	4	3
581be6cf-9778-49c3-9c77-1316eaa78929	SA414570	SP79939	TCGA-CH-5763-01A	Prost-AdenoCA	-24	-18	-24	0	0	0	0	0	0	0	0	0	0	0	0	0	0	0	0.128060263653484	0.371939736346516	0	0	0	0	0	0	0	0	0.130434782608696	0	0	0.173913043478261	1	5.03188347564887	5.03188347564887	1	75185279.5	0	75185279.5	0	0.379153504345381	0	3	1	0
58c7e9c3-1345-48c0-a758-0887358b8696	SA556536	SP123978	TCGA-KN-8429-01A	Kidney-ChRCC	-10	-16	-14	NA	NA	NA	NA	NA	NA	NA	NA	NA	NA	NA	NA	NA	NA	NA	0.18488253319714	0.213483146067416	0	0	0	0	0	0	0	0	0.446153846153846	0.215384615384615	0.0615384615384615	0.215384615384615	1	41.1152731846851	41.1152731846851	0	32009862.0769231	0	32009862.0769231	0	0.35524388290786	0	2	1	0
58faf969-bf37-4180-8807-2f44f2cc8eda	SA378127	SP67428	TCGA-25-2391-01A	Ovary-AdenoCA	30	10	30	0	4	0	0	0	0	2	0	0	0	0	0	0	0	0	0.0475991066443328	0.0122836404243439	0	0	0.293830262423227	0	0	0	0	0.515188335358445	0.236938031591738	0	0	0.194410692588092	147	28.6991584899504	36.6403823999899	10	5927847.97959184	48	5794340.3125	5358215.26666667	2.62629059075457	7.94122391003947	24	14	0
597e4011-ea99-4356-b1d9-8cfe35db7c3b	SA522426	SP109649	TCGA-HC-8258-01A	Prost-AdenoCA	-8	-16	-20	0	0	0	0	0	0	0	0	0	0	0	0	0	0	0	0.114906832298137	0.351708074534161	0	0	0	0	0	0	0	0	0.511904761904762	0	0	0.166666666666667	15	8.07456660335745	8.93610310063564	2	8936916.40740741	0	8901417.16666667	8581924	0.459952065310057	0.861536497278189	5	7	0
5a51a6fc-c623-11e3-bf01-24c6515278c0	SA560725	SP99301	RK269_C01	Biliary-AdenoCA	-50	-4	-16	0	0	0	0	0	0	0	0	0	0	0	0	0	1	0	0.193773043834494	0.503891847603441	0	0	0	0	0	0	0	0	0	0	0.692667706708268	0	3	5.23575461172506	5.23575461172506	0	39115738.25	1	39115738.25	0	3.61011569220496	0	0	0	0
5a535c49-d42e-43c6-9d32-dc76f28d4f0f	SA82420	SP6766	TCGA-AO-A12H-01A	Breast-AdenoCA	-18	-8	-26	0	0	0	0	0	0	0	0	0	0	0	0	0	0	0	0.119631901840491	0.880368098159509	0	0	0	0	0	0	0	0.227513227513228	0	0.253968253968254	0.0793650793650794	0.185185185185185	0	0	0.0191430446187302	4	0	4	290620.5	290620.5	0.697835993847805	0.0191430446187302	0	0	0
5a7f3c88-ef02-4e97-8009-5622245b6a09	SA279912	SP50412	TCGA-55-6986-01A	Lung-AdenoCA	16	-12	-4	0	0	0	0	0	0	0	0	0	0	0	0	0	0	0	0.101953311100524	0.898046688899476	0	0	0	0	0	0	0	0	0.38655462184874	0	0.0504201680672269	0.109243697478992	9	41.5836412967479	41.7440992827435	7	26863951.0638298	0	23914673.4339623	811998.666666667	0.756413948234866	0.160457985995648	2	2	0
5b178f44-c622-11e3-bf01-24c6515278c0	SA560739	SP98981	RK031_C01	Liver-HCC	-26	0	-16	0	4	0	0	0	0	0	0	0	0	0	0	0	0	0	0.0158856235107228	0.324596240402436	0	0	0	0	0	0	0.177257082340482	0	0.259259259259259	0	0.0720164609053498	0.154320987654321	12	40.3324858070619	43.5695347421014	4	20780655.1206897	9	19147242.9705882	9673452.5	2.85029015281028	3.23704893503949	3	4	0
5b41e033-6df8-411e-a13b-59eeb8afbf9b	SA409446	SP70182	8030342	Panc-AdenoCA	-16	-8	-26	0	1	0	0	0	0	0	0	0	0	0	0	0	0	0	0.384570168993387	0.0940484937545922	0	0	0	0	0	0	0	0	0	0	0.392390011890606	0	25	15.7265094379511	75.8311064230802	15	9591101.75510204	9	15208744.4630872	17961389.39	2.41816318258898	60.1045969851292	10	9	2
5b560f4c-d2a3-43fa-b394-abef78bdefc1	SA505946	SP101708	AOCS-115-1	Ovary-AdenoCA	32	8	26	0	4	0	0	0	0	2	0	0	0	0	0	0	0	0	0.0865079365079365	0.321626984126984	0	0	0.498809523809524	0	0	0	0	0.167164179104478	0.334328358208955	0.149253731343284	0.170149253731343	0	20	34.249935933454	37.4532522658472	26	11684630.5842697	34	7632178.11409396	1621040.28333333	1.81253828673689	3.20331633239317	15	9	0
5b7d5767-2037-4175-aec9-886776343181	SA62827	SP5448	TCGA-A8-A07B-01A	Breast-AdenoCA	-2	4	2	0	4	0	0	0	0	0	0	0	0	0	0	0	0	0	0.0833088882370197	0.562921677911411	0	0	0	0	0	0	0	0	0	0.27891156462585	0.147392290249433	0.233560090702948	61	32.8228946952366	41.4139479702125	37	6969250.44755245	84	3522278.1372549	1218927.48130841	2.46750135198825	8.59105327497583	59	55	23
5bcf473f-417d-47a5-9745-ac7faf830b1f	SA542050	SP116618	tumor_4115001	Lymph-BNHL	-46	2	-14	3	0	0	1	0	0	0	0	0	0	0	0	0	0	0	0.0277528291719059	0.0651158613256691	0	0.0604454823064487	0	0	0	0	0	0.176623376623377	0	0.228571428571429	0.275324675324675	0	28	45.6616450236516	62.9730577365939	8	12603875.3090909	8	12832572.9798658	13477617.6923077	4.04645525228216	17.3114127129423	10	7	7
5bdca282-c671-48ff-b32b-2380996016c0	SA451551	SP88158	TCGA-FE-A3PD-01A	Thy-AdenoCA	-24	-18	-30	0	0	0	0	0	0	0	0	0	0	0	0	0	0	0	0.0416243654822335	0.334010152284264	0	0	0	0	0	0	0	0	0	0.275862068965517	0	0.241379310344828	0	0.00221338190802397	0.00221338190802397	0	67205	2	67205	0	0.352432120189097	0	0	0	2
5bebc389-de0d-45b8-9d2f-6476988c358a	SA556708	SP123897	TCGA-KM-8476-01A	Kidney-ChRCC	-8	-24	-14	0	0	0	0	0	0	0	0	0	0	0	0	0	0	0	0.352973874374653	0.125625347415231	0	0	0	0	0	0	0	0	0.351063829787234	0.117021276595745	0	0.138297872340426	1	43.9540797729942	43.9540797729942	0	38632473.3529412	0	38632473.3529412	0	0.64804335750776	0	0	0	0
5c02d399-07af-4573-a568-bc1b256bc8f8	SA448379	SP87534	TCGA-EM-A2CN-01A	Thy-AdenoCA	-10	-22	-12	0	1	0	0	0	0	0	0	0	0	0	0	0	0	0	0.108395989974937	0.5	0	0	0	0	0	0	0	0	0.417989417989418	0	0	0.195767195767196	0	5.1958532659765	5.1958532659765	0	51756853	0	51756853	0	0.567745909700689	0	0	0	0
5c4b369c-51a3-4ca7-8b9d-2a8e49c0dde7	SA439789	SP84719	TCGA-CG-4474-01A	Stomach-AdenoCA	6	10	-4	0	0	0	0	0	0	0	0	0	0	0	0	0	0	0	0.125052773790425	0.386726336232374	0	0	0	0.0924596808241155	0.0567423794646627	0	0	0	0	0	0.444444444444444	0	17	0.896510539808472	15.8223858469532	4	1183512.34782609	0	10008660.625	18127797.04	4.25410041652456	14.9258753071447	4	4	0
5c9b8a2c-c623-11e3-bf01-24c6515278c0	SA560632	SP99305	RK272_C01	Biliary-AdenoCA	14	-2	24	0	0	0	0	0	0	0	0	0	0	0	0	0	0	0	0.074869109947644	0.478534031413613	0	0	0	0	0	0	0	0	0.388059701492537	0	0	0.156716417910448	10	16.2277146158843	17.1279338424946	9	9661229.8627451	14	9286716.32142857	5466678.2	1.43354746613027	0.9002192266103	3	3	3
5cf21488-c622-11e3-bf01-24c6515278c0	SA561027	SP98985	RK032_C01	Liver-HCC	-46	-22	-30	0	0	0	0	0	0	0	0	0	0	0	0	0	0	0	0	0.642786642539891	0	0	0	0	0	0	0.259664418489883	0	0.288686605981795	0	0	0.109232769830949	5	7.44277828520051	34.6416346819804	4	31773809	2	18822093.5090909	16933301.6666667	4.55644445946438	27.1988563967799	13	14	0
5d58b984-e0b8-4237-a576-0e9d4079599e	SA515284	SP106743	TCGA-DD-A4NB-01A	Liver-HCC	-14	-20	-14	0	0	0	0	0	0	0	0	0	0	0	0	0	0	0	0.00713470319634703	0.809360730593607	0	0	0	0	0	0	0	0.0858208955223881	0.294776119402985	0	0.0559701492537313	0.111940298507463	22	21.1142404202747	23.7103970663028	21	12876908.8367347	3	10735619.9848485	4563669.76470588	1.25793136468637	2.59615664602811	2	3	0
5d922e48-aa70-454d-9417-c9af686feebc	SA505703	SP102055	AOCS-157-1	Ovary-AdenoCA	28	16	28	0	4	0	2	0	0	0	0	0	0	0	0	0	0	0	0.134788634788635	0.351004851004851	0	0	0.514206514206514	0	0	0	0	0.138755980861244	0.22488038277512	0.143540669856459	0.124401913875598	0	27	28.7996610797693	33.4231543505412	25	12859488.4852941	13	8980783.37168142	3119628.97777778	1.03984605139873	4.62349327077195	5	7	2
5dbf3203-ce73-41e4-bf9a-32fc856f73f5	SA74069	SP12049	TCGA-GI-A2C9-01A	Breast-AdenoCA	10	0	6	0	4	2	0	0	0	0	0	0	0	0	0	0	0	0	0.0429101075791649	0.0861241111043579	0	0	0.760043761016228	0	0	0	0	0.485304659498208	0	0	0	0.514695340501792	162	30.8625515273941	65.4841050779343	456	2459529.76115486	185	1722960.48613518	1359916.63906856	5.97740852066189	34.6215535505401	31	30	3
5deeaa45-4c1b-4ab2-a487-93c548838f68	SA454815	SP88776	TCGA-ET-A3DV-01A	Thy-AdenoCA	-26	-22	-26	NA	NA	NA	NA	NA	NA	NA	NA	NA	NA	NA	NA	NA	NA	NA	0.106334841628959	0.46606334841629	0	0	0	0	0	0	0	0	0	0	0	0.233009708737864	0	0	0	0	0	0	0	0	0.480523441839042	0	0	0	0
5df489bc-6178-49e4-8a42-506f70300dff	SA501068	SP98359	TCGA-FV-A3I0-01A	Liver-HCC	22	-2	16	0	0	0	0	0	0	0	0	0	0	0	0	0	0	0	0.0517123287671233	0.315182648401826	0	0	0	0	0	0	0	0	0.282885431400283	0	0.0608203677510608	0.158415841584158	27	39.7422864180636	57.3572828125977	5	11715500.6893204	29	12178611.0769231	13371120.325	3.17972101127847	17.6149963945341	10	9	3
5ead73fe-1c34-48ed-b20d-89fc3c82dbd6	SA500246	SP98192	TCGA-DD-A4NA-01A	Liver-HCC	-4	-12	-4	0	0	0	0	0	0	0	0	0	0	0	0	0	0	0	0.0618663893943332	0.763452040551079	0	0	0	0	0	0	0	0	0	0	0	0	25	26.1445570095293	36.2681978106614	97	6615234.91666667	19	5371769.19512195	3616288.17647059	1.38143972159256	10.1236408011321	10	13	1
5ecc88f7-8391-4168-af11-07a6bf9b3652	SA495052	SP97124	TCGA-A4-A48D-01A	Kidney-RCC	-14	-14	-8	0	0	0	0	0	0	0	0	0	0	0	0	0	0	0	0.0229417933927635	0.102123754588359	0	0	0	0	0	0	0	0	0.638118214716526	0.0910735826296743	0	0.186369119420989	1	6.09146298685378	21.7835843457451	1	26004937.1428571	0	27123787.8333333	27584491.0588235	2.85015424343029	15.6921213588913	1	1	1
5f18b334-6616-406f-8f33-0592b56c14e6	SA321044	SP59436	tumor_4177601	Lymph-BNHL	-54	0	-24	3	0	0	1	0	0	0	0	0	0	0	0	0	0	0	0.0856005308560053	0.73921698739217	0	0	0	0	0	0	0	0	0.360655737704918	0.180327868852459	0.114754098360656	0	1	0.201313877333211	1.77794162699223	0	3056250.5	1	17994570	47871209	1.08907191310856	1.57662774965902	0	0	6
5f53bcda-2fd3-4574-9cc2-5efe353372b2	SA557058	SP124180	296-04-7TR	Lymph-CLL	-68	-18	-42	0	1	0	0	0	0	0	0	0	0	0	0	0	0	0	0.0895694220584849	0.45498503338706	0	0	0	0	0	0	0	0	0	0.387096774193548	0.145161290322581	0	2	5.24949447703718	9.72492568854803	0	22410507	2	22355025.9230769	22290298	1.60412664873725	4.47543121151085	1	0	0
5f94cb62-4019-47ff-bf6a-eeda8e9e033c	SA518603	SP107922	8066554	Panc-AdenoCA	14	4	-4	0	0	0	0	0	0	0	0	0	0	0	0	0	0	0	0.178929765886288	0.203535594839943	0	0	0	0.0334448160535117	0.0105112279025323	0	0	0	0	0	0.399621212121212	0	18	19.3781368468707	28.4106374526077	38	9493239.16393443	3	8085817.18095238	6134618.52272727	1.48015371730128	9.03250060573703	9	10	0
5fd77ba9-5015-4d8b-86a0-582e5c76bdd6	SA155915	SP24815	TCGA-41-5651-01A	CNS-GBM	24	12	24	0	4	0	0	0	0	0	0	0	0	0	0	0	0	0	0.267628348714273	0.112534719111191	0	0	0	0	0	0	0	0	0.428571428571429	0.194492254733219	0.180722891566265	0	73	10.3924512830196	29.3583962018273	57	8090933.28205128	19	11729080.4342105	15563884.1891892	4.13161907439771	18.9659449188077	58	56	7
603594e3-e427-494c-b9ee-e872d6629563	SA507174	SP103344	C0099RT	Kidney-RCC	0	-6	8	0	0	0	0	0	0	0	0	4	0	0	0	0	0	0	0.0751735695475221	0.11587263586306	0	0	0	0	0	0	0	0	0.684709066305819	0.0987821380243572	0.0284167794316644	0.144790257104195	2	26.3928926412292	39.2185856475263	2	28168336.3928571	8	28585139.0731707	29482867.9230769	1.52945819450683	12.8256930062972	5	1	1
6051f40a-99e5-4461-9255-0e70d757b4d5	SA130284	SP19606	TCGA-AA-3666-01A	ColoRect-AdenoCA	24	6	20	0	4	0	0	0	0	0	0	0	0	0	0	0	0	0	0.0893591614700809	0.0136327451240547	0	0	0	0.178320286586175	0.0481623988324267	0	0	0	0.299802761341223	0	0.214990138067061	0	81	43.45698400408	64.934224192894	14	8894856.89041096	16	7669823.56521739	5998282.76635514	10.9628097107492	21.477240188814	12	11	1
616ff577-c5c3-432e-a857-f29901de119c	SA86542	SP15992	356-01-4TR	Lymph-CLL	-72	-20	-42	0	0	0	0	0	0	0	0	0	0	0	0	0	0	0	0.0990833697075513	0.582278481012658	0	0	0	0	0	0	0	0	0.658730158730159	0.166666666666667	0.111111111111111	0	5	6.08147531921914	9.10464922088488	0	20192899.2222222	1	24734479.2727273	45171589.5	0.82803181792562	3.02317390166574	0	1	0
6172ca02-c622-11e3-bf01-24c6515278c0	SA560697	SP98991	RK034_C	Liver-HCC	-50	-20	-38	0	0	0	0	0	0	0	0	0	0	0	0	0	0	0	0.00488379925900977	0.820646682384641	0	0	0	0	0	0	0	0	0.262975778546713	0.110726643598616	0.0622837370242214	0.259515570934256	19	30.4393874478279	38.9038213072297	6	20673569.6136364	9	18751361.6935484	14052631.2222222	2.32562843815664	8.46443385940177	6	10	0
622eaa04-b8f9-471b-98b0-7befd119f14c	SA441137	SP84056	TCGA-HF-7136-01A	Stomach-AdenoCA	24	12	10	0	0	0	0	0	0	0	0	0	0	0	0	0	0	0	0.0995084935759248	0.23169785289299	0	0	0	0.0308700525998103	0.0147451927222558	0	0	0.194465220643231	0.267763649962603	0	0.205684367988033	0	158	30.352087455179	52.3983540486236	26	4535141.145	67	4056603.66839378	3542047.24193548	4.38093129280154	22.0462665934445	27	16	2
626c9788-d70c-449b-b9dc-5e3f6fc00991	SA542066	SP116645	tumor_4178655	Lymph-BNHL	-58	-4	-32	3	4	0	1	0	0	0	1	0	0	0	0	0	0	0	0.0563874590547497	0.263063484635782	0	0	0	0.0213695211355483	0.0159881453751365	0	0	0	0	0	0.623318385650224	0	14	6.29927799794602	23.2310957675201	4	9412240.55	4	13098635.7169811	15332814.6060606	4.66473781584341	16.9318177695741	4	6	15
62fceb56-8c6e-4d20-9d2f-5b7042854d23	SA450620	SP85725	TCGA-EL-A3H1-01A	Thy-AdenoCA	-44	-26	-30	NA	NA	NA	NA	NA	NA	NA	NA	NA	NA	NA	NA	NA	NA	NA	0.0968489341983318	0.230305838739574	0	0	0	0	0	0	0	0	0.630952380952381	0	0	0.119047619047619	0	0.111575065336857	0.111575065336857	0	1693879	2	1693879	0	0.780787685880498	0	1	1	0
631eedb3-dbd1-4606-90e1-ea91b9a77a5a	SA86647	SP16100	435-01-8TR	Lymph-CLL	-76	-16	-44	0	1	0	0	0	0	0	0	0	0	0	0	0	0	0	0.119797744068456	0.880202255931544	0	0	0	0	0	0	0	0	0.565217391304348	0	0.173913043478261	0	1	5.1958532659765	5.1958532659765	0	51756853	0	51756853	0	0.933348955157504	0	2	1	0
63adc09c-e1b1-40dd-9c35-2f8276b656fc	SA499900	SP98053	TCGA-FV-A23B-01A	Liver-HCC	-16	-2	-20	0	0	0	0	0	0	0	0	0	0	0	0	0	0	0	0	0.784693479109723	0	0	0	0	0	0	0	0	0.334625322997416	0	0	0.134366925064599	14	11.467488224497	19.0285008452346	12	6963755.72	42	5024026.9826087	3531927.95384615	4.6665841079587	7.56101262073756	4	9	0
63bc376e-5a3d-44fd-8d77-686dfc41e458	SA491125	SP96118	TCGA-A6-A565-01A	ColoRect-AdenoCA	18	8	10	0	0	0	0	0	0	0	0	0	0	0	0	0	0	0	0.233852916039233	0.279923487037565	0	0	0	0	0	0	0	0	0	0	0.73868551534972	0	2	0	8.93090239823119	1	0	0	54233866.6	54233866.6	8.72006473984582	8.93090239823119	1	0	0
63d0c49d-918d-41fb-808a-1f8001981917	SA255617	SP43808	TCGA-AL-3472-01A	Kidney-RCC	-18	-12	-38	NA	NA	NA	NA	NA	NA	NA	NA	NA	NA	NA	NA	NA	NA	NA	0.0401263823064771	0.24044233807267	0	0	0	0	0	0	0	0	0.550512445095168	0	0.0351390922401171	0.174231332357247	0	5.1958532659765	13.236847456323	0	51756853	0	43951559.8888889	40048913.3333333	1.17083300923777	8.04099419034654	0	0	0
63db50d6-5ef2-44d0-9906-26eae74ecf44	SA554245	SP121763	TCGA-DX-A1KW-01A	SoftTissue-Liposarc	-6	4	-14	0	0	0	0	0	0	0	0	0	0	0	0	0	0	0	0.0857066808623902	0.253393665158371	0	0	0	0	0	0	0	0	0	0.428571428571429	0.0745341614906832	0.385093167701863	141	23.339771598227	60.4307331323334	119	3305570.20379147	50	3118972.44559585	3011982.9701087	1.35713224002876	37.0909615341064	140	145	23
63ea274b-d42b-4787-9c54-8ee95ea376ec	SA458530	SP86660	TCGA-E8-A418-01A	Thy-AdenoCA	-10	-12	-24	0	0	0	0	0	0	0	0	0	0	0	0	0	0	0	0.0689154878491113	0.65360899528473	0	0	0	0	0	0	0	0	0	0.296296296296296	0	0.259259259259259	1	0	0	0	0	1	0	0	0.986958848862862	0	0	0	0
6400c324-2c94-477d-acb9-669d4ea46f1e	SA556797	SP124013	TCGA-KO-8405-01A	Kidney-ChRCC	18	-20	-4	NA	NA	NA	NA	NA	NA	NA	NA	NA	NA	NA	NA	NA	NA	NA	0.201476793248945	0.286919831223629	0	0	0	0	0	0	0	0	0.736	0	0	0.2	1	38.9393809671729	76.6632023452844	0	37537002.3870968	0	33202447.942029	29666364.0526316	0.339679418535552	37.7238213781115	0	0	0
642e1379-1061-40bc-9a4c-f7c191e84d9d	SA495348	SP43822	TCGA-AL-3466-01A	Kidney-RCC	2	16	8	0	0	0	0	0	0	0	0	0	0	0	0	0	0	0	0.0849265445763735	0.188569128597303	0	0	0	0	0	0	0	0	0	0	0	0	95	20.4624434040157	54.0842775120717	32	5138575.81512605	19	6008291.44981413	6698265.85333333	1.78343501529575	33.6218341080561	11	9	0
64446aec-c125-4c81-b9cc-62482cb1aaed	SA250735	SP37970	TCGA-CZ-5453-01A	Kidney-RCC	6	-8	10	0	0	0	0	0	0	0	0	4	0	0	0	0	4	0	0.0618937644341801	0.286374133949192	0	0	0	0	0	0	0	0	0.637524557956778	0	0	0.150294695481336	6	14.7280981543002	17.2876044735736	3	20005814.0454545	5	14350418.1388889	5463367.42857143	2.38778599366085	2.55950631927341	3	3	0
649f2c20-5b50-40a8-a6fd-9a51f3d5b9df	SA298258	SP57084	TCGA-85-8277-01A	Lung-SCC	62	22	30	0	4	0	4	0	0	0	0	0	0	0	0	0	0	0	0.00452319013803933	0.490074761536478	0	0	0	0	0	0	0	0	0	0	0.0858433734939759	0	78	45.1130939113761	59.827513237282	72	6299717.54672897	37	4643788.81038961	2571456.94152047	15.5192029169565	14.7144193259059	34	40	9
64a17d5b-8f40-4ccf-8f2f-e68c5fe6b1ff	SA450234	SP87903	TCGA-DJ-A4UT-01A	Thy-AdenoCA	-34	-20	-30	NA	NA	NA	NA	NA	NA	NA	NA	NA	NA	NA	NA	NA	NA	NA	0.011926367643246	0.164117189525538	0	0	0	0	0	0	0	0	0.395833333333333	0	0	0.1875	2	0	0.00554779786686737	1	0	6	168448	168448	1.37179043371107	0.00554779786686737	0	3	1
64c2e6a0-2341-49c4-a6dd-656e7bb505dd	SA451270	SP88098	TCGA-BJ-A191-01A	Thy-AdenoCA	-40	-26	-40	0	0	0	0	0	0	0	0	0	0	0	0	0	0	0	0.0773611770289511	0.545799715234931	0	0	0	0	0	0	0	0	0	0	0	0.377049180327869	0	0	0	0	0	0	0	0	0.760123705154865	0	0	0	0
64dd81e1-35fa-4579-8a4c-f7486adbb949	SA434360	SP82429	TCGA-DA-A1I8-06A	Skin-Melanoma	12	4	20	0	0	0	0	0	0	0	0	0	0	0	0	0	0	0	0.0102826058113308	0	0	0	0	0	0	0	0	0	0.481586402266289	0	0.0481586402266289	0.201133144475921	41	28.0850241033486	77.1244328555911	16	9581423.2247191	37	9111798.13618677	8863008.6547619	11.3240748019401	49.0394087522425	19	24	18
64f696a6-58b2-40a8-b848-fd775cd52529	SA556839	SP124021	TCGA-KO-8407-01A	Kidney-ChRCC	0	-24	-16	0	0	0	0	0	0	0	0	0	0	0	0	0	0	0	0.163782447466007	0.173053152039555	0	0	0	0	0	0	0	0	0.422222222222222	0.166666666666667	0	0.133333333333333	2	37.931012935905	37.931012935905	1	29829301.4210526	2	29829301.4210526	0	0.589731888986751	0	0	0	0
6507e084-c038-4ba6-a431-fb9a53190d5f	SA437261	SP82644	TCGA-EE-A2MI-06A	Skin-Melanoma	6	-8	8	0	0	0	0	0	0	0	0	0	0	0	0	0	0	0	0	0	0	0	0	0	0	0	0	0	0.304803493449782	0	0	0.170305676855895	12	10.5027781620759	18.9757990524707	5	13646101.4347826	8	16201837.3142857	21100331.0833333	89.5687273735045	8.47302089039478	2	3	444
650fe009-da01-4717-89df-9c95fafe3d7e	SA320898	SP59320	tumor_4175837	Lymph-BNHL	-70	-8	-36	3	0	0	4	0	0	0	1	0	0	0	0	0	0	0	0.0811503416856492	0.27249430523918	0	0	0	0	0	0	0	0	0.424698795180723	0	0.271084337349398	0	19	0.211290942059427	24.8261769648992	9	377378.529411765	4	13224529.2280702	18684568.275	2.54676154567606	24.6148860228398	2	1	6
65723119-bdfe-46f0-b629-c171023abd71	SA152946	SP27957	TCGA-32-1970-01A	CNS-GBM	-2	-6	-6	0	4	0	0	0	0	0	0	0	0	0	0	0	0	0	0.369283356907119	0.0847477604903348	0	0	0	0	0	0	0	0	0.420634920634921	0.198412698412698	0.177248677248677	0	75	14.0337726616193	21.0299076115663	61	4509451.56989247	65	1441395.34174312	609531.699708455	3.22510333300572	6.99613494994701	76	74	10
65f9a820-f026-4a10-8bb7-1fbc3b38321e	SA471750	SP94060	TCGA-D1-A16G-01A	Uterus-AdenoCA	42	4	12	0	1	2	0	0	0	0	0	0	0	0	0	0	0	0	0.172252533125487	0.239282930631333	0	0	0	0	0	0	0	0	0	0.195250659630607	0.116094986807388	0.134564643799472	8	4.40078657397979	12.6942859328052	73	5344850.08	50	2813409.43065693	2248355.71428571	1.83604449903046	8.29349935882537	2	4	2
6622f932-c622-11e3-bf01-24c6515278c0	SA560647	SP99007	RK037_C01	Liver-HCC	-20	-16	-18	0	4	0	0	0	0	0	0	0	0	0	0	0	0	0	0.0155377885050536	0.984462211494946	0	0	0	0	0	0	0	0	0.329015544041451	0	0.0673575129533679	0.158031088082902	8	9.29821833581412	18.6746191408176	3	21374138.8461538	1	18002063.8709677	15566676.3888889	2.42977051018833	9.37640080500346	1	2	0
66701395-5a53-41bb-866b-3bbf08bc33ab	SA106656	SP21528	TCGA-AA-3534-01A	ColoRect-AdenoCA	20	18	16	0	0	0	0	0	0	0	0	0	0	0	0	0	0	0	0.251284560802545	0.444172579724329	0	0	0	0	0	0	0	0	0	0	0.36294608959757	0	2	0	40.8907287600887	2	0	0	31039169.25	31039169.25	4.55645361094115	40.8907287600887	0	0	0
669f0e01-28f6-4ed8-bdb5-73f84ea28f78	SA505697	SP101636	AOCS-093-12	Ovary-AdenoCA	30	8	26	0	4	2	0	0	0	0	0	0	0	0	0	0	0	0	0.0432890773178623	0.140577931496151	0	0	0.735356465469151	0	0	0	0	0.604770017035775	0	0	0	0.395229982964225	116	31.6958727390816	40.5904152386994	80	5287818.6978022	47	4581592.33828996	3104199.26436782	3.25211498205846	8.89454249961781	28	26	4
66b4a1f3-480f-4050-96ac-920c1c080864	SA86059	SP15512	128-02-7TR	Lymph-CLL	-72	-20	-44	0	0	0	0	0	0	0	0	0	0	0	0	0	0	0	0.134568503169186	0.443198439785471	0	0	0	0	0	0	0	0	0.567567567567568	0.126126126126126	0.216216216216216	0	3	6.85035195257162	10.1077980268002	0	29244694.1428571	0	37757115.375	97344064	0.783078570269043	3.25744607422857	0	0	0
66d312fc-809d-428b-98e3-a29d211db35c	SA433143	SP82988	TCGA-FS-A1ZP-06A	Skin-Melanoma	-28	-16	-24	0	0	0	0	0	0	0	0	0	0	0	0	0	0	0	0.00692468324984041	0.0750678943553012	0	0	0	0	0	0	0	0	0.446058091286307	0	0.0850622406639004	0	25	6.98854549108042	19.5949120708134	23	26105321.625	9	6506284.47777778	4594183.29268293	33.9253112351632	12.606366579733	23	20	18
66eb4833-1b87-4fd9-a53d-26dc7ad6de29	SA445790	SP85487	TCGA-EL-A4K6-01A	Thy-AdenoCA	-32	-18	-34	0	0	0	0	0	0	0	0	0	0	0	0	0	0	0	0.212913771965672	0.451164691458929	0	0	0	0	0	0	0	0	0	0	0	0.282157676348548	0	16.0971414313553	16.0971414313553	1	28296458.0588235	0	28296458.0588235	0	0.866249732579742	0	0	0	0
670f971f-a525-4ef8-91ba-610cfbaeb914	SA515977	SP106631	TCGA-ED-A4XI-01A	Liver-HCC	-28	-24	-24	0	0	0	0	0	0	0	0	0	0	0	0	0	0	0	0	0.580478549594182	0	0	0	0	0	0	0.131917360598714	0	0.324009324009324	0	0	0.165501165501166	63	6.66511584931327	10.6813311578495	6	6224292.0625	1	7254457.52272727	10001565.4166667	6.91582389706754	4.01621530853625	2	3	1
6726c157-f688-491d-8b56-35628645df89	SA277551	SP50321	TCGA-50-5932-01A	Lung-AdenoCA	-20	-10	-32	0	0	0	0	0	0	0	0	0	0	0	0	0	0	0	0.0176809535085642	0.319756886889257	0	0	0	0	0	0	0	0	0.278797996661102	0	0	0.145242070116861	21	33.2291556066882	40.1496661834911	8	16016213.6935484	8	9998455.80833333	3565680.13793103	4.86721885075303	6.92051057680289	9	6	2
6764e0a2-7a78-45c1-9189-6001c6518ce4	SA14507	SP2714	TCGA-D8-A27H-01A	Breast-AdenoCA	0	12	-2	0	4	0	0	0	0	0	0	0	0	0	0	0	0	0	0.0364184454945413	0.113817826299495	0	0	0.593123676063223	0	0	0	0	0.449107142857143	0	0	0.0642857142857143	0.433928571428571	114	21.8797623260001	45.352561497233	227	5149891.97674419	100	2330019.57529611	1542652.60606061	4.42663087953561	23.4727991712329	53	58	12
6797443c-eb4a-4654-b957-c0056e5a4206	SA397159	SP68725	TCGA-09-2045-01A	Ovary-AdenoCA	-2	-16	-10	0	4	0	0	0	0	2	0	0	0	0	0	0	0	0	0.0653088332964357	0.107814921408014	0	0	0.505645339827319	0	0	0	0	0.520190023752969	0	0.116389548693587	0	0.273159144893112	33	15.9391162593152	31.5584425538418	71	11522857.1428571	46	5444376.16477273	3539180.63432836	1.63725961289914	15.6193262945266	5	6	0
67bb70b2-b6f8-4aa9-80ce-48829f9fec56	SA554545	SP121811	TCGA-DX-A2IZ-01A	SoftTissue-Liposarc	-4	4	8	0	0	0	0	0	0	0	0	0	0	0	0	0	0	0	0.0643483023001095	0.302847754654984	0	0	0	0	0	0	0	0	0	0.447761194029851	0	0.437810945273632	148	16.6755547383866	21.0499808936879	129	2339553.20187793	347	1119302.90035587	374565.610315186	1.32807343144272	4.37442615530125	125	141	52
67f88cd9-ab77-4227-a8d7-5512246f9772	SA266765	SP48888	TCGA-HW-7486-01A	CNS-Oligo	-24	-18	-18	0	0	0	0	0	0	0	0	0	0	0	0	0	0	0	0.165962582981291	0.834037417018708	0	0	0	0	0	0	0	0	0	0.266666666666667	0	0	2	10.2795164605439	10.2795164605439	2	25599040	1	25599040	0	0.587285481262584	0	1	2	0
6821446e-8e76-46fe-b0b9-47feb46d2585	SA505544	SP101588	AOCS-081-1	Ovary-AdenoCA	20	18	28	0	1	0	0	0	0	0	0	0	0	0	0	0	0	0	0.111842105263158	0.349581339712919	0	0	0.538576555023923	0	0	0	0	0.129268292682927	0	0.239024390243902	0.170731707317073	0.114634146341463	51	49.9419815641204	63.2986373064061	34	8377847	20	6988868.94181818	4314347.36170213	2.39735339571419	13.3566557422857	22	22	2
6847e993-1414-4e6f-a2af-39ebe218dd7c	SA264057	SP48426	TCGA-DB-5278-01A	CNS-Oligo	-24	-20	-24	0	0	0	0	0	0	0	0	0	0	0	0	0	0	0	0.263403263403263	0.736596736596737	0	0	0	0	0	0	0	0	0	0.478260869565217	0	0	0	10.4234438218411	10.4234438218411	2	44498505.8571429	2	44498505.8571429	0	0.155853551201724	0	0	1	0
687baf0b-aed9-4ab2-adb6-556a1d177a24	SA542121	SP116672	tumor_4138885	Lymph-BNHL	-68	-12	-36	0	0	0	0	0	4	0	1	0	0	0	0	0	0	0	0.106861642294713	0.391732283464567	0	0	0	0	0	0	0	0	0	0.282258064516129	0.217741935483871	0	3	2.07619721863633	7.15167315306954	1	9005665.14285714	0	14476435.1333333	19263358.875	1.28463937897318	5.07547593443321	1	0	3
68b7fdb1-22b5-4152-9e69-a41151640cd8	SA208892	SP34186	TCGA-A3-3308-01A	Kidney-RCC	8	-4	2	0	0	0	0	0	0	1	0	4	0	0	0	0	0	0	0.0632416787264834	0.132706222865412	0	0	0	0	0	0	0	0	0.629235237173282	0	0	0.158760890609874	4	4.06963681065008	9.02171379721659	13	17652362.7142857	10	9783094.39285714	7160004.95238095	2.51603079047492	4.95207698656651	0	0	0
68ba1105-569a-4209-9b45-0e2d64931806	SA410234	SP70788	8031087	Panc-AdenoCA	-14	0	-12	0	4	0	0	0	0	0	0	0	0	0	0	0	0	0	0.231186032510536	0.605458559100943	0	0	0	0	0	0	0	0	0	0	0.406162464985994	0	10	18.5114093002733	20.828190436197	8	11769929.5744681	7	9289855.86567164	3461682.65	1.77060539793023	2.31678113592374	5	5	1
68c2a355-862c-4657-b296-5776ed8447b0	SA279402	SP53548	TCGA-67-6215-01A	Lung-AdenoCA	0	-6	-12	0	0	0	0	0	0	0	0	0	0	0	0	0	0	0	0.0223037272006344	0.431403647898493	0	0	0	0.153846153846154	0.0943695479777954	0	0	0	0.471264367816092	0	0.0651340996168582	0.145593869731801	16	1.43618235235078	21.2473582592827	3	2725428.75	9	10240227.8730159	12798457.3617021	3.62356251395427	19.8111759069319	7	5	4
6962bc97-fbb8-4220-a600-e3c251e245cb	SA306103	SP57538	TCGA-98-8022-01A	Lung-SCC	22	2	0	0	1	0	0	0	0	0	0	0	0	0	0	0	0	0	0.00280357455756089	0.56592154997622	0	0	0	0	0	0	0	0	0	0	0.0967544396815677	0.1579914268218	59	6.94988579820331	72.9590591269405	19	9889870.66666667	20	6647182.76219512	6425370.23452769	14.4855166254126	66.0091733287372	46	32	5
69f37546-c622-11e3-bf01-24c6515278c0	SA560685	SP99011	RK041_C01	Liver-HCC	6	20	18	0	4	0	0	0	0	2	0	0	0	0	0	0	0	0	0	0.667444155378129	0	0	0	0	0	0	0.189468018300888	0	0.328288707799767	0	0	0.178114086146682	9	13.9587144192737	17.1116353405266	7	17380666.2083333	0	13820445.1351351	7247729.30769231	8.61269944035832	3.15292092125286	16	18	0
6a7cdaf6-211e-4eb8-a70e-1153d69c45e4	SA510559	SP105261	TCGA-BR-8486-01A	Stomach-AdenoCA	12	6	6	0	4	0	0	0	0	0	0	0	0	0	0	0	0	0	0.1865898543767	0.176028164506321	0	0	0	0	0	0	0	0	0.294117647058824	0	0.3125	0.141544117647059	84	30.4327198088989	46.3175200944629	92	7512437.7398374	29	5189448.87084871	3258856.77027027	2.22791336584711	15.884800285564	45	48	4
6aa00162-6294-4ce7-b6b7-0c3452e24cd6	SA554451	SP122714	TCGA-IW-A3M4-01A	SoftTissue-Leiomyo	-30	-20	-30	0	0	0	0	0	0	0	0	0	0	0	0	0	0	0	0.108108108108108	0.222755013077594	0	0	0	0	0	0	0	0	0	0.480263157894737	0.0921052631578947	0.282894736842105	20	17.0590518034736	18.4024399183928	5	14387906.8333333	15	14704052.3947368	20394672.5	0.830797141959261	1.34338811491925	9	10	1
6b25a78f-20dc-4ccc-b4c0-f9885d16725d	SA269401	SP49551	TCGA-CC-A1HT-01A	Liver-HCC	22	10	18	0	4	0	0	0	0	0	0	0	0	0	0	0	0	0	0.00675441634915137	0.687738136473848	0	0	0	0	0	0	0	0	0.256198347107438	0	0	0.0991735537190083	46	25.5466561985497	33.3053425635292	21	10603123.1527778	11	10588106.2340426	10538959.9545455	4.42147881938633	7.75868636497955	7	4	1
6b50391f-d890-4ca0-b942-beab0f8bf1c9	SA270058	SP49651	TCGA-G3-A25Y-01A	Liver-HCC	-2	0	0	0	0	0	0	0	0	0	0	0	0	0	0	0	0	0	0.0130862917854366	0.804612593936253	0	0	0	0	0	0	0	0.554171855541719	0	0	0	0.275217932752179	65	16.1088464728046	21.8081496643469	8	13974672.1428571	5	10855109.6229508	6655698.53846154	2.84388960748579	5.69930319154231	8	8	1
6ba5f81a-b7a0-4c18-a112-2e11094eec85	SA254293	SP43514	TCGA-B9-4117-01A	Kidney-RCC	-18	-14	-30	0	0	0	0	0	0	0	0	0	0	0	0	0	0	0	0.0420221169036335	0.218325434439179	0	0	0	0	0	0	0	0	0.712749615975422	0.0706605222734255	0	0.184331797235023	0	0.932573893660312	48.3727153306777	1	4045111	7	28245050.3076923	32009485.3111111	1.15392944315149	47.4401414370174	1	0	0
6bbd66dd-efee-4d6e-b02f-f88e98526b82	SA195353	SP30185	TCGA-CR-7385-01A	Head-SCC	42	14	12	0	0	0	0	0	0	0	0	0	0	0	0	0	0	0	0.0954266481884775	0.182736091862997	0	0	0	0	0	0	0	0.194174757281553	0.213592233009709	0.145631067961165	0.058252427184466	0	11	15.931965459172	19.4097288394467	5	20700162.6956522	6	20715416.7857143	20785585.6	1.82522359227556	3.47776338027463	2	3	1
6bd4bca3-e568-4d1b-8b42-401fdf13d751	SA507216	SP102786	C0011RT	Kidney-RCC	8	-2	14	0	0	0	0	0	0	0	0	4	0	0	0	0	0	0	0.0510870729356324	0.019385241512263	0	0	0	0	0	0	0	0	0.678868552412646	0	0	0.15973377703827	1	7.17346573489141	16.8370924297805	2	14520547.7333333	6	25561264.25	58683413.8	3.42975253735236	9.66362669488909	2	1	3
6c31d730-1734-44ac-92b3-760981528723	SA505530	SP101584	AOCS-080-1	Ovary-AdenoCA	24	10	2	0	4	0	0	0	0	0	0	0	0	0	0	0	0	0	0.099472807991121	0.380965593784684	0	0	0.519561598224195	0	0	0	0	0.117924528301887	0	0.290094339622642	0.106132075471698	0.160377358490566	84	38.1795180191594	69.1520487571124	20	10168826.0877193	28	6541016.56074766	4543092.47342995	2.58236346820379	30.972530737953	38	37	6
6c65cb6d-8c50-4c7c-bc84-eeebe09fbe01	SA21144	SP2801	TCGA-AR-A24Z-01A	Breast-AdenoCA	-14	8	-10	0	0	0	0	0	0	0	0	0	0	0	0	0	0	0	0.0966986654179349	0.612268789510653	0	0	0	0	0	0	0	0	0	0.30672268907563	0.119747899159664	0.32563025210084	146	18.6221682571356	49.227082690327	142	1897401.37919463	188	1506737.70665323	1338988.75216138	1.55779088491195	30.6049144331914	122	142	9
6c884037-49f9-41c3-b0e5-9cbcd545aeb7	SA435299	SP82461	TCGA-EB-A24D-01A	Skin-Melanoma	6	-4	0	0	0	0	0	0	0	0	0	0	0	0	0	0	0	0	0.00435557549073998	0.0525147841688405	0	0	0	0	0	0	0	0	0.334666666666667	0	0	0.317333333333333	29	27.2820344231425	74.1983908219611	6	15678541.0576923	9	16067475.2246377	16302644.7209302	31.6883130211052	46.9163563988186	15	11	5
6c8e9197-fd16-4fed-bfda-e349cab26314	SA33520	SP8891	TCGA-A8-A075-01A	Breast-AdenoCA	38	28	22	0	4	2	0	0	0	0	3	0	0	0	0	0	0	0	0.0329779320605009	0.417555169848748	0	0	0	0	0	0	0	0.50748502994012	0	0	0.0808383233532934	0.327844311377246	71	27.8165515652415	70.296690491364	14	8199951.69902913	52	6952511.78175896	6322676.92156863	2.96948185399869	42.4801389261225	17	18	16
6ca5c1bb-275b-4d05-948a-3c6c7d03fab9	SA105060	SP21400	TCGA-AA-A00N-01A	ColoRect-AdenoCA	36	18	34	0	0	0	0	0	0	0	0	0	0	0	0	0	0	0	0.036077625340462	0.224529658024816	0	0	0	0	0	0	0	0	0	0	0.279611467370803	0	10	0	0.0544168885585902	5	0	0	1626170	1626170	330.959840778022	0.0544168885585902	3	2	2542
6ce42746-88aa-485f-a1c4-1759aad95914	SA505894	SP101686	AOCS-111-1	Ovary-AdenoCA	10	-8	14	0	4	0	0	0	0	0	0	0	0	0	0	0	0	0	0.146158078122135	0.409682743443976	0	0	0.44415917843389	0	0	0	0	0.099601593625498	0.326693227091633	0.147410358565737	0.123505976095618	0	30	28.9102568294148	53.0637980162147	36	13504665.2307692	8	8662248.06451613	6060949.58677686	1.95184074950435	24.1535411867999	16	16	1
6d7f44df-e9f0-4542-a6d8-d14ee7804002	SA41023	SP9481	TCGA-E2-A15H-01A	Breast-AdenoCA	12	8	-8	0	0	0	0	0	0	0	0	0	0	0	0	0	0	0	0.195715676728335	0.398247322297955	0	0	0.40603700097371	0	0	0	0	0	0	0.25	0.131944444444444	0.381944444444444	58	44.6379220507037	50.247884480004	55	14731988.5217391	19	6006608.06692913	1051453.7345679	0.740853634047349	5.6099624293003	60	60	0
6dac8ca0-f776-4ea2-85c4-aefba4966be7	SA443722	SP85379	TCGA-CG-5724-01A	Stomach-AdenoCA	68	22	42	0	0	0	0	0	0	0	0	0	0	0	0	0	0	0	0.0694444444444444	0.39805485586342	0	0	0	0.336691855583543	0.195808844108592	0	0	0	0	0	0.545596664929651	0	84	39.1417263141553	51.7063962127886	41	6060590.01036269	22	4769045.85493827	2866236.52671756	10.2145370581222	12.5646698986333	29	32	0
6dbc5c31-043b-40e9-bf1a-e7b4ec351b4d	SA66234	SP5666	TCGA-A8-A09X-01A	Breast-LobularCA	4	16	8	0	4	0	0	0	0	2	0	0	0	0	0	0	0	0	0.0884903429247142	0.424714229404809	0	0	0	0	0	0	0	0	0	0.380281690140845	0	0.272300469483568	20	0.266485220530857	82.3220782496088	12	539420.066666667	65	13086640.9842932	14156006.4034091	1.82355869852003	82.0555930290779	9	10	2
6de41ac1-229b-40b9-a494-5588c284351d	SA146579	SP27603	TCGA-19-2620-01A	CNS-GBM	12	-6	-2	0	0	0	0	0	0	0	0	0	0	0	0	0	0	0	0.318625761231759	0.195449844881076	0	0	0	0	0	0	0	0	0.4750656167979	0.246719160104987	0.125984251968504	0	16	13.3602400107337	18.443424948925	11	12476607.71875	21	8611798.0625	4746988.40625	3.31597162272629	5.08318493819123	7	10	0
6e599fcc-d79a-4e0f-b451-c20768c989f9	SA461491	SP92787	TCGA-BG-A18C-01A	Uterus-AdenoCA	44	20	30	0	4	0	0	0	0	0	0	4	0	0	0	0	0	0	0.113788487282463	0.296742525658188	0	0	0	0	0	0	0	0	0	0.254237288135593	0.0915254237288136	0.230508474576271	14	41.8627553258384	45.5967116342414	13	15314222.2891566	7	13984391	7085891.1875	1.60698576826615	3.733956308403	3	4	0
6e6ad1a2-f1eb-44d1-9852-f5752afcf5eb	SA500659	SP98265	TCGA-FV-A496-01A	Liver-HCC	-32	-24	-20	0	4	0	0	0	0	0	0	0	0	0	0	0	0	0	0.0224444323678061	0.630780935818706	0	0	0	0	0	0	0	0	0.369894982497083	0	0	0.157526254375729	34	39.6085843182112	49.4634339043023	214	6013184.845	26	3492698.01395349	1300970.33478261	6.70828675188643	9.85484958609113	14	13	4
6e839eaf-1dbb-43f5-8846-c980e05540c7	SA68052	SP5808	TCGA-A2-A25B-01A	Breast-AdenoCA	6	12	-8	0	0	0	0	0	0	0	0	0	0	0	0	0	0	0	0.0497710700356113	0.166270985246736	0	0	0.705528234695608	0	0	0	0	0.298524404086266	0	0.164585698070375	0.0896708286038592	0.262202043132804	104	39.5199044252701	57.5398414523498	270	3773409.99371069	135	2242727.11039795	1186854.7527115	4.27520218049657	18.0199370270797	76	75	9
6ea6b5e4-cdc4-4e3a-bde2-8089d2a4d7eb	SA86812	SP16299	749-02-12TR	Lymph-CLL	-72	-20	-40	NA	NA	NA	NA	NA	NA	NA	NA	NA	NA	NA	NA	NA	NA	NA	0.169565217391304	0.830434782608696	0	0	0	0	0	0	0	0	0.287878787878788	0.227272727272727	0.212121212121212	0	3	7.94074975318472	8.10508526307124	0	21572529.0909091	0	18631442.2307692	2455464.5	0.433902692159649	0.164335509886512	2	0	0
6f981023-4269-4e8e-a4ab-2c92bb27273c	SA505354	SP101532	AOCS-058-1	Ovary-AdenoCA	20	-2	8	0	4	0	0	0	0	0	0	0	0	0	0	0	0	0	0.0644165012133245	0	0	0	0.50529450694904	0	0	0	0	0.430340557275542	0	0.128482972136223	0	0.391640866873065	58	33.6420543795603	43.0325948676482	104	7510845.52205882	52	5444168.05416667	2741589.82692308	3.28360658602214	9.3905404880879	15	14	0
6fffe0cf-bb38-4e77-88ab-a256bd7fbbce	SA505264	SP101732	AOCS-119-13	Ovary-AdenoCA	28	4	30	0	4	2	0	0	0	0	0	0	0	0	0	0	0	0	0.0402730802956282	0	0	0	0.436991106100463	0	0	0	0	0.416759776536313	0	0.172067039106145	0.046927374301676	0.311731843575419	122	28.8622403569554	63.0011043038411	109	6002365.16438356	95	4122639.98491379	3259621.50628931	5.80451639012511	34.1388639468858	25	24	0
70422e6d-cb1f-4284-8be9-1d4517ffad60	SA500766	SP98297	TCGA-G3-A5SL-01A	Liver-HCC	-24	-12	-16	0	0	0	0	0	0	0	0	0	0	0	0	0	0	0	0	0.779794355116969	0	0	0	0	0	0	0	0	0.324538258575198	0	0.0303430079155673	0.159630606860158	14	16.0758660498912	28.3908857185913	8	10675644.5111111	3	12476772.8235294	16000719.5217391	5.33650745844142	12.3150196687	5	6	1
706868b5-4920-433a-bea3-92e9bf83059b	SA308874	SP57735	TCGA-66-2744-01A	Lung-SCC	70	26	42	0	4	0	0	0	0	0	0	0	0	0	0	0	0	0	0.00245154195115245	0.452504238647299	0	0	0	0	0	0	0	0	0	0	0.0879120879120879	0	84	9.46709363378324	38.8771936841036	23	6019370.19148936	86	3520571.80909091	3105577.02473498	16.103456929339	29.4101000503204	53	41	12
7087a2b6-7fc4-45b0-8c48-248864f03deb	SA556308	SP123852	TCGA-KL-8331-01A	Kidney-ChRCC	0	-16	-6	0	0	0	0	0	0	0	0	0	0	0	0	0	0	0	0.292284108329075	0.0618293306080736	0	0	0	0	0	0	0	0	0.691056910569106	0	0.0650406504065041	0	4	41.9188110134877	41.9188110134877	0	27080478.106383	9	27080478.106383	0	0.704364754316264	0	0	0	0
7116cc90-f465-4e7e-aa27-48a83ed258e9	SA511845	SP105086	TCGA-HU-A4H0-01A	Stomach-AdenoCA	-6	12	8	0	2	0	0	0	0	0	0	0	0	0	0	0	0	0	0.092924909906597	0.596160917849526	0	0	0	0.070934765021696	0.0287563433110245	0	0	0.139168765743073	0.365869017632242	0	0.257556675062972	0	77	38.4432231054594	63.7396441704095	24	8447206.72058824	6	8818366.0462963	9449336.9	9.72652222936072	25.2964210649501	11	7	1
712ba532-fb1a-43fa-a356-b446b509ceb7	SA461038	SP92723	TCGA-BS-A0TD-01A	Uterus-AdenoCA	22	2	6	0	0	0	0	0	0	1	0	0	0	0	0	0	0	0	0.252843846949328	0.30506721820062	0	0	0	0	0	0	0	0	0	0.198660714285714	0.167410714285714	0	1	0	0.0102687680750644	1	0	0	311791	311791	1.394249873584	0.0102687680750644	0	0	0
7158c9fd-a633-4fef-aa23-bd285f2a87a8	SA201869	SP33837	TCGA-CR-6482-01A	Head-SCC	24	8	10	0	0	0	0	0	0	0	0	0	0	0	0	0	0	0	0.127088607594937	0.435189873417722	0	0	0	0	0	0	0	0	0.326359832635983	0	0.0627615062761506	0.117154811715481	4	9.63778859486633	26.8012223602528	2	32001263.4444444	0	26697192.0666667	24424018.6190476	1.4034100343497	17.1634337653865	0	1	1
715f59dd-a80f-422d-988c-f73f4b987baf	SA556683	SP123998	TCGA-KN-8435-01A	Kidney-ChRCC	4	-14	0	0	0	0	0	0	0	0	0	0	0	0	0	0	0	0	0.208985360928824	0.186269560827865	0	0	0	0	0	0	0	0	0.350877192982456	0.111111111111111	0	0.210526315789474	28	40.3804967640078	40.7117277872298	17	12067127.35	7	9358546.88461538	329945.333333333	0.713515990127255	0.331231023221931	13	16	3
71982a1b-52a4-440f-bd5d-62a0e6cc7fd9	SA542041	SP116635	tumor_4133263	Lymph-BNHL	-18	6	10	0	4	3	0	0	0	0	0	0	0	4	0	0	0	0	0.0659812597605414	0.300104112441437	0	0	0	0.0395627277459656	0.0184799583550234	0	0	0	0	0.194244604316547	0.390887290167866	0	22	1.65955916242008	14.784817479884	6	3099595.3125	8	5737959.53246753	6429989.49180328	2.80199105993902	13.1252583174639	10	13	5
71a2b4a2-88dd-4911-a67e-70b3309c4a12	SA308182	SP57669	TCGA-68-8250-01A	Lung-SCC	50	8	30	0	4	0	0	0	0	2	0	0	0	0	0	0	0	0	0.00228697606561255	0.445487165332597	0	0	0	0	0	0	0	0	0	0.118852459016393	0.0665983606557377	0	90	0.372791575932491	52.1417199102984	60	397869.178571429	103	2738453.20913884	2859592.4935305	18.7750079753173	51.7689283343659	50	46	7
71ef8379-03a0-4b81-92c9-1ba666fe4d7a	SA518615	SP107914	8066866	Panc-AdenoCA	-24	-14	-28	0	4	0	0	0	0	0	0	0	0	0	0	0	0	0	0.361711919005982	0.155315232397607	0	0	0	0	0	0	0	0	0	0	0.374712643678161	0	11	15.4950946895451	16.3353085249822	3	13068837.6666667	5	6702562.17567568	671353.815789474	1.55261394022512	0.840213835437074	5	10	8
71fda5a9-7049-406f-9348-2c24f7ddf5f4	SA77473	SP6429	TCGA-A2-A0D0-01A	Breast-AdenoCA	36	20	36	0	4	2	0	0	0	0	0	0	0	0	0	0	0	0	0.0483779169038133	0.174388161639158	0	0	0.618782014797951	0	0	0	0	0.39051094890511	0	0.154501216545012	0.105839416058394	0.27007299270073	90	48.3144652644886	71.7403267419897	182	5535750.81886792	89	3325579.08396947	1823795.72564103	3.24257177414889	23.4258614775012	33	35	2
729229fe-92b9-439b-acd2-b49159116a41	SA554858	SP121870	TCGA-DX-A3U8-01A	SoftTissue-Leiomyo	4	-4	24	0	0	0	0	0	0	0	0	0	0	0	0	0	0	0	0.100857568978374	0.303877703206562	0	0	0	0.0652498135719612	0.0307606263982103	0	0	0	0.375545851528384	0.187772925764192	0.192139737991266	0	16	0.591031920146656	22.6683094842346	10	1766213.4	0	20527564.8181818	28684674.1304348	1.91990389127082	22.077277564088	0	1	0
72a5e569-99d4-47bc-be1b-6296a5025080	SA410582	SP71140	8031706	Panc-AdenoCA	28	24	26	0	0	0	0	0	0	0	0	0	0	0	0	0	0	0	0.180417335473515	0.617656500802568	0	0	0	0.034991974317817	0.0131621187800963	0	0	0	0	0	0.377647058823529	0	8	7.9767730126127	8.08698600990909	7	14022019	1	11507994.2380952	823389	2.21470400526121	0.110212997296393	5	4	2
72f0a49a-aec8-47e5-846a-956c4da1507c	SA554748	SP121852	TCGA-DX-A3M1-01A	SoftTissue-Liposarc	-6	-4	-4	0	0	0	0	0	0	0	0	0	0	0	0	0	0	0	0.0871306960440661	0.108662994491738	0	0	0	0	0	0	0	0	0	0.420233463035019	0.108949416342412	0.326848249027237	388	27.0065089906415	32.9364455043596	334	1428407.88672566	681	836954.107993197	290028.764320786	2.15983134909401	5.92993651371813	334	327	45
7303f9fe-88bb-48ba-b9b4-ebf9e4770c1c	SA414928	SP79988	TCGA-HC-7740-01A	Prost-AdenoCA	-24	-22	-32	NA	NA	NA	NA	NA	NA	NA	NA	NA	NA	NA	NA	NA	NA	NA	0.199425287356322	0.640229885057471	0	0	0	0	0	0	0	0	0.234375	0	0.0625	0.203125	1	6.79123846726971	10.6690298095469	2	8456097.41666667	10	7776305.43902439	6816599.11764706	0.654404254799893	3.87779134227721	2	3	0
7364a112-61b9-41c6-b85f-18c97c54cefd	SA490063	SP92364	TCGA-AP-A054-01A	Uterus-AdenoCA	46	24	18	0	1	0	1	0	0	1	0	0	0	0	0	0	0	0	0.0560203205867309	0.327409385267575	0	0	0	0	0	0	0	0	0	0	0.735619628945466	0	3	1.9522853774365	5.40054985656399	1	29638658	0	23425300.4285714	20939957.4	41.3445593471025	3.44826447912749	0	0	5
73936e8b-c893-4afd-bd1f-be90c06a4869	SA57020	SP5017	TCGA-AN-A0G0-01A	Breast-AdenoCA	26	18	10	0	4	0	0	0	0	0	0	0	0	0	0	0	0	0	0.126111111111111	0.569722222222222	0	0	0	0	0	0	0	0	0	0.274253731343284	0.156716417910448	0	13	22.3553679218967	43.5707159131267	20	15083931.0222222	16	8426365.11464968	5751450.24107143	1.29140451909642	21.21534799123	24	23	3
74039acd-5aca-4c65-818c-3b577d295be0	SA24534	SP8229	TCGA-E2-A14X-01A	Breast-AdenoCA	-12	14	2	0	4	0	0	0	0	0	0	0	0	0	0	0	0	0	0.152301255230126	0.600836820083682	0	0	0	0	0	0	0	0	0	0.29718875502008	0.132530120481928	0.293172690763052	45	60.5275567997288	77.3143143461275	28	21369773.6627907	18	11796469.8492462	4510592.61061947	1.28039308605208	16.7867575463987	32	33	8
7410c00d-ed0b-48dc-a4bf-eb76ac613980	SA411001	SP71560	8035557	Panc-AdenoCA	8	-14	-12	0	4	0	0	0	0	0	0	0	0	0	0	0	0	0	0.142377100186683	0.153951462352209	0	0	0	0.074051026757934	0.0199128811449907	0	0	0	0	0	0.210174029451138	0.302543507362784	29	22.2393107952477	38.5170521567096	80	9786276.07246377	15	5622570.84615385	3555695.58992806	2.87600388170749	16.2777413614619	19	20	10
741c4656-0fd0-416e-86c8-f6533b6c96f4	SA507237	SP102807	C0013RT	Kidney-RCC	34	-6	20	0	0	0	0	0	0	4	0	4	0	0	0	0	0	0	0.0510685539827921	0.129059117402165	0	0	0	0	0	0	0	0	0.639185257032008	0.17458777885548	0	0.125121241513094	0	14.9551625829757	15.2612430831766	1	15410806.9310345	1	13413534.5294118	1829354.6	2.67068599658279	0.306080500200915	0	1	1
7456abd5-303e-4e6f-bf4e-47efefc7310f	SA23452	SP8157	TCGA-GM-A2DF-01A	Breast-AdenoCA	16	18	16	0	4	0	0	0	0	0	0	0	0	0	0	0	0	0	0.108396152846374	0.277878866649337	0	0	0.463737977644918	0	0	0	0	0.218604651162791	0	0.148837209302326	0.0697674418604651	0.158139534883721	92	29.1494390182978	56.6890256806005	72	7254635.55737705	54	6103727.18794326	5226159.55625	1.37595960310436	27.5395866623027	48	38	6
745b8756-0eab-423f-8cde-e0ff1aaa6596	SA505333	SP101528	AOCS-056-1	Ovary-AdenoCA	18	-4	4	0	4	0	0	0	0	0	0	0	0	0	0	0	0	0	0.0623572100524123	0.18492138153474	0	0	0.752721408412848	0	0	0	0	0.184300341296928	0	0.467576791808874	0.0784982935153584	0.150170648464164	40	25.7075640841513	39.3246021663143	13	13938567.0892857	14	8067664.91891892	4494072.29347826	2.68478333361887	13.617038082163	22	21	1
748d3ff3-8699-4519-8e0f-26b6a0581bff	SA407918	SP69571	8012195	Panc-AdenoCA	10	4	2	0	0	0	0	0	0	0	0	0	0	0	0	0	0	0	0.296229802513465	0.225698897153116	0	0	0	0	0	0	0	0	0	0	0.206451612903226	0.270967741935484	20	19.1747252425672	19.8662952258435	14	9096920.625	2	5111873.61016949	388854.925925926	1.39628600093576	0.691569983276305	21	25	4
74b57d2c-a83f-4798-b86b-a533975e4cc0	SA60795	SP5279	TCGA-E2-A14P-01A	Breast-AdenoCA	32	18	18	0	4	0	0	0	0	0	0	0	0	0	0	0	0	0	0.0869772429405457	0.478136542356726	0	0	0	0	0	0	0	0	0	0.22158438576349	0.29735935706085	0.197474167623421	119	54.8662183857076	69.0579133495588	283	3726857.04474273	104	2184175.08229167	839966.822612086	3.05915507788692	14.1916949638511	61	63	10
7512b38c-c623-11e3-bf01-24c6515278c0	SA560701	SP99321	RK307_C01	Biliary-AdenoCA	12	-4	14	0	0	0	0	0	0	0	0	0	0	0	0	0	4	0	0.253139826960648	0.209600893106335	0	0	0	0	0	0	0	0	0.475806451612903	0	0.161290322580645	0	34	26.995539694745	33.1844111822793	15	8279460.70707071	6	6854282.67346939	3914852.97916667	1.30109474280727	6.18887148753426	14	20	4
75ad15b9-8f9c-40c1-9ca6-1e8454fbd310	SA126301	SP23078	TCGA-AA-A01T-01A	ColoRect-AdenoCA	38	6	20	0	4	0	0	0	0	2	0	0	0	0	0	0	0	0	0.154964221824687	0	0	0	0	0	0	0	0	0	0	0	0.215213358070501	0	60	42.193352772903	59.6024567298855	18	9419988.18382353	14	8617674.69523809	7143152.60810811	4.94842281442616	17.4091039569826	11	13	2
75ba6722-1148-4a52-a9ed-68d890238205	SA432551	SP82900	TCGA-DA-A1HV-06A	Skin-Melanoma	30	16	14	0	4	0	0	0	0	0	0	0	0	0	0	0	0	0	0	0.0514877740213142	0	0	0	0	0	0	0	0	0.471698113207547	0	0	0.264150943396226	18	39.3087292818981	59.7491482412067	50	13261471.7666667	13	8437979.93488372	4965065.816	104.428146838071	20.4404189593086	15	12	948
760881cc-c623-11e3-bf01-24c6515278c0	SA560723	SP99325	RK308_C01	Biliary-AdenoCA	38	18	36	0	1	0	0	0	0	0	0	0	0	0	0	0	4	0	0.103302683884588	0.395164843678128	0	0	0	0	0	0.22101012448615	0	0	0	0	0.789106339563141	0	42	7.9030490086202	13.3248070193302	33	1256338.12041885	158	1766732	4332132.81578947	74.551083201497	5.42175801070997	33	24	22
767517f2-f94c-44bb-9af6-36b662b166ef	SA86572	SP16022	367-01-8TR	Lymph-CLL	-72	-18	-44	0	0	0	0	0	0	0	0	0	0	0	0	0	0	0	0.0783227848101266	0.335838607594937	0	0	0	0	0	0	0	0	0.410404624277457	0	0.30635838150289	0	1	5.36417043085728	5.36417043085728	0	26716745.6666667	0	26716745.6666667	0	0.9849838296571	0	0	0	2
76788f17-257d-47c7-ad85-ac5f959216b5	SA320910	SP59328	tumor_4130003	Lymph-BNHL	-32	12	8	0	0	0	0	0	0	0	0	0	0	0	0	0	0	0	0.0673391494002181	0.342693565976009	0.0572519083969466	0	0.263631406761178	0.0387131952017448	0.0226281352235551	0	0	0	0	0	0.562937062937063	0	4	5.22719067035558	5.22719067035558	0	19525879	1	19525879	0	1.31101201496785	0	1	2	8
769e2ac9-a121-4b2a-a0fd-5f755b579811	SA417178	SP80183	TCGA-G9-6365-01A	Prost-AdenoCA	-20	-20	-26	0	0	0	0	0	0	0	0	0	0	0	0	0	0	0	0.224707501720578	0.32381280110117	0	0	0	0	0	0	0	0	0.464864864864865	0	0	0.0918918918918919	5	6.57763073811742	6.57763073811742	0	32760496.6666667	9	32760496.6666667	0	1.03338323658635	0	1	0	0
7731ef7f-25bd-42f5-9a20-be249306a711	SA307468	SP56566	TCGA-94-7943-01A	Lung-SCC	38	18	14	0	1	0	0	0	0	0	0	0	0	0	0	0	0	0	0.0156693930262591	0.28540680154972	0	0	0	0	0	0	0	0	0	0	0.0762910798122066	0.169014084507042	45	32.5964723481083	73.107676158094	106	8544723.02631579	37	5164815.95981087	3917859.95469256	8.37106583900423	40.5112038099857	18	26	28
7789ef18-c623-11e3-bf01-24c6515278c0	SA561024	SP99329	RK309_C01	Biliary-AdenoCA	2	8	0	0	1	0	0	0	0	2	0	0	0	0	0	0	0	0	0.0449868872301795	0.0713132943312487	0	0	0.478212628606012	0	0	0	0	0.583493282149712	0.147792706333973	0	0	0.191938579654511	72	22.1202577605506	33.3794972988669	7	9310308.53521127	27	8109739.7804878	6470501.67307692	3.65577861764971	11.2592395383164	9	10	1
77ebe6d2-6537-49d3-849d-fe93e2cf52af	SA514024	SP105759	TCGA-BJ-A45K-01A	Thy-AdenoCA	-30	-24	-32	0	0	0	0	0	0	0	0	0	0	0	0	0	0	0	0.13375	0.41	0	0	0	0	0	0	0	0	0.354838709677419	0	0.0806451612903226	0.145161290322581	0	5.1958532659765	5.1958532659765	0	51756853	2	51756853	0	0.284576459047956	0	0	0	0
78100212-65aa-4365-8b64-4b33f77732d5	SA518665	SP107875	8067212	Panc-AdenoCA	-6	8	-4	0	4	0	0	0	0	0	0	0	0	0	0	0	0	0	0.140820546305365	0.134182174338883	0	0	0	0.02296223745783	0.0243769724670802	0	0	0	0	0	0.325272067714631	0	22	21.37226048226	23.8028474637713	17	12978535.34	19	8212804.23863636	1942105.42105263	3.2776760332116	2.4305869815112	5	8	7
7815397b-aa39-4b79-bcaa-6859a3f115f8	SA495159	SP97258	TCGA-GL-A4EM-01A	Kidney-RCC	8	-10	6	NA	NA	NA	NA	NA	NA	NA	NA	NA	NA	NA	NA	NA	NA	NA	0.0173960813037905	0.124153085515473	0	0	0	0	0	0	0	0	0.610995850622407	0.136929460580913	0	0.182572614107884	0	5.1958532659765	26.3375324244279	0	38817639.75	1	28109252.1071429	26324520.8333333	2.01496187091554	21.1416791584514	0	0	0
786fc3e4-e2bf-4914-9251-41c800ebb2fa	SA426043	SP81840	TCGA-AG-3727-01A	ColoRect-AdenoCA	14	0	8	0	0	0	0	0	0	0	0	0	0	0	0	0	0	0	0.214800660123339	0.19586554329888	0	0	0	0	0	0	0	0	0	0	0.46900826446281	0	23	16.2710826734565	23.8878465986042	17	14970894.2121212	4	12088460.0833333	8565485.03703704	4.3304061132653	7.61676392514769	2	5	5
78bc2608-c623-11e3-bf01-24c6515278c0	SA560717	SP99333	RK310_C01	Biliary-AdenoCA	-6	-6	12	0	0	0	0	0	0	0	0	0	0	0	0	0	0	0	0.122342409548676	0.441999254009698	0	0	0	0	0	0	0	0	0.446640316205534	0	0	0.110671936758893	8	14.3883155032568	14.3909035512252	3	18203040.7083333	9	17478062.32	78581	0.97161800042464	0.00258804796837187	2	2	0
78bd2aa8-e5f6-4b4b-96f0-d406fbdbcee8	SA542019	SP116627	tumor_4188879	Lymph-BNHL	-44	12	-10	0	0	1	0	0	0	0	0	0	0	0	0	0	0	0	0.149064574532287	0.402232951116476	0	0	0	0	0	0	0	0	0.380073800738007	0	0.261992619926199	0	7	8.48932290080205	19.3046386264956	0	11531415.2272727	2	18027850.03125	32320006.6	1.21716821680938	10.8153157256935	1	1	7
79133e29-ba0b-4e2f-a6d9-bf294c5144f0	SA444533	SP86775	TCGA-EM-A3FQ-01A	Thy-AdenoCA	-8	-18	-32	0	0	0	0	0	0	0	0	0	0	0	0	0	0	0	0.0635838150289017	0.635838150289017	0	0	0	0	0	0	0	0	0	0.25	0	0.35	1	0	0	1	0	6	0	0	0.0626407058353588	0	0	1	0
79169c46-7049-4576-9885-63973db76ab9	SA452370	SP88322	TCGA-DJ-A1QL-01A	Thy-AdenoCA	-30	-24	-34	0	0	0	0	0	0	0	0	0	0	0	0	0	0	0	0.0981266726137377	0.901873327386262	0	0	0	0	0	0	0	0	0	0	0	0.182795698924731	0	5.19778044642441	5.19778044642441	0	38832037.5	4	38832037.5	0	0.411028771021168	0	0	0	0
79b23f34-c623-11e3-bf01-24c6515278c0	SA560655	SP99337	RK312_C01	Biliary-AdenoCA	10	-6	16	0	0	0	0	0	0	4	0	0	0	0	0	0	0	0	0.0459887583035258	0.777465508431272	0	0	0	0	0	0	0	0	0.387387387387387	0	0.0720720720720721	0	10	18.9655012142266	24.4007428783196	6	19543330	7	17361450.1190476	12494179.6153846	1.41593635653986	5.43524166409301	3	3	0
79e81ab3-5466-4324-9387-2de00d62315c	SA543634	SP116725	tumor_4178310	Lymph-BNHL	-44	2	-18	0	1	3	0	0	0	1	0	0	0	0	0	0	0	0	0.113352545629203	0.488472622478386	0	0	0	0.0619596541786743	0.0451488952929875	0	0	0	0	0	0.53125	0	7	5.24835983955133	6.04281375240157	0	17426626.8888889	2	13890826.7692308	5935276.5	0.756305935458744	0.794453912850242	1	0	5
79eb7bba-f0d8-462c-add7-20a2fb7843e1	SA307710	SP56569	TCGA-60-2713-01A	Lung-SCC	76	26	38	0	0	0	0	0	0	2	0	0	0	0	0	0	0	0	0.001723395088324	0.461956053425248	0	0	0	0	0	0	0	0	0	0.125615763546798	0.083743842364532	0	38	39.5258454920784	48.3696352404575	19	10936784.4259259	44	7227282.91	2872650.69565217	13.3429197432426	8.84378974837908	16	10	14
7a5d3b6b-be5a-4e55-9255-32a069b8af3d	SA555036	SP123010	TCGA-MO-A47R-01A	SoftTissue-Leiomyo	-40	-8	-26	0	0	0	0	0	0	0	0	0	0	0	0	0	0	0	0.113456464379947	0.49155672823219	0	0	0	0	0	0	0	0	0.389285714285714	0.125	0.0607142857142857	0.160714285714286	10	34.3081895895342	69.2688078886029	5	15783346.6666667	9	19295518.146789	24686292.9767442	1.37001388905603	34.9606182990686	8	6	8
7ac0b303-d685-4fa5-bfec-34d2ba1dbc8e	SA313676	SP58342	TCGA-66-2759-01A	Lung-SCC	54	22	40	0	4	0	0	0	0	0	0	0	0	0	2	0	0	0	0.0228093339081699	0.427624488036215	0	0	0	0	0	0	0	0	0	0	0.070703125	0	62	4.71755603118537	66.0278231188362	64	3614803.53846154	60	4018627.2586558	4053470.45575221	26.8184530379059	61.3102670876508	44	35	36
7adcea71-1aed-450c-b0ff-b9d9820c6153	SA528930	SP111099	OC-ED-041-S-T1	Eso-AdenoCA	-18	12	2	0	4	0	0	0	0	0	0	0	0	0	0	0	0	0	0.117432735426009	0.418553811659193	0	0	0	0.246076233183856	0.0685538116591928	0	0	0	0	0	0.370684039087948	0	46	27.8775962262579	44.4884112073514	19	6773021.44715447	40	7264873.31147541	8273169.63333333	6.35560399004324	16.6108149810935	10	10	3
7ae510f8-c622-11e3-bf01-24c6515278c0	SA561015	SP99041	RK050_C	Liver-HCC	-46	-20	-34	0	0	0	0	0	0	0	0	0	0	0	0	0	0	0	0	0.65971672384974	0	0	0	0	0	0	0.207530570950998	0	0.293693693693694	0	0	0.136936936936937	13	1.37807998683225	27.1199702964107	15	5147740.875	16	14218264.6140351	15699166.4489796	4.39808485476804	25.7418903095784	1	3	0
7ae872a6-c623-11e3-bf01-24c6515278c0	SA560649	SP99341	RK316_C01	Biliary-AdenoCA	44	14	40	0	0	0	0	0	0	0	0	0	0	0	0	0	0	0	0.0946839460460196	0.294895530282994	0	0	0	0	0	0	0	0	0.432835820895522	0	0.0597014925373134	0	23	0	0	29	0	27	0	0	1.37318818914596	0	24	25	0
7b08e810-f3c9-4155-ac11-f45a3a4f8b41	SA30247	SP8660	TCGA-A7-A0CE-01A	Breast-AdenoCA	40	20	38	0	4	0	0	0	0	0	0	0	0	0	0	0	0	0	0.0444188722669735	0.186766398158803	0	0	0.677560414269275	0	0	0	0	0.644088669950739	0	0	0	0.295566502463054	76	34.2189805664133	51.7697593431168	12	7931238.34351145	22	6717466.64102564	5173737.58252427	3.26731167364396	17.5507787767035	15	18	0
7b0b60c7-5fa0-440e-937f-8d82119330d6	SA19645	SP2781	TCGA-AR-A2LK-01A	Breast-LobularCA	-4	12	-10	0	0	0	0	0	0	0	0	0	0	0	0	0	0	0	0.202665858830657	0.565586186004241	0	0	0	0	0	0	0	0.107344632768362	0.559322033898305	0.0451977401129944	0	0.0677966101694915	8	42.5616273780526	63.5295904440257	9	28093485.4130435	10	18727683.4757282	11169317	1.18001313285833	20.9679630659731	1	3	0
7b296706-b535-45a0-9a8e-4a34a8c33bb5	SA85797	SP15248	015-0038-05TR	Lymph-CLL	-44	-16	-30	NA	NA	NA	NA	NA	NA	NA	NA	NA	NA	NA	NA	NA	NA	NA	0.133004926108374	0.36343732895457	0	0	0	0	0	0	0	0	0.357723577235772	0.276422764227642	0.24390243902439	0	5	5.19701601256926	5.19701601256926	0	38826326.5	2	38826326.5	0	0.675845925987738	0	0	0	3
7bc3209f-b349-49bf-9b3d-44ef870b586f	SA84606	SP13084	TCGA-EX-A1H5-01A	Cervix-SCC	46	18	18	0	0	0	0	0	0	2	0	0	0	0	0	0	0	0	0.233741753063148	0.619462770970782	0	0	0	0	0	0	0	0.174940898345154	0	0	0.146572104018913	0	6	31.6496238762792	36.4914766175216	2	13164092.4246575	0	6756049.43902439	1615531.43956044	1.68776792920614	4.84185274124242	13	8	1
7c405ca0-c622-11e3-bf01-24c6515278c0	SA560630	SP99045	RK051_C01	Liver-HCC	-10	8	0	0	4	0	0	0	0	0	0	0	0	0	0	0	0	0	0	0.728341117974989	0	0	0	0	0	0	0.161443423233389	0	0.282634730538922	0	0.0562874251497006	0.165269461077844	8	15.4854340249346	26.965847460867	2	23137989.8	0	24419252.8787879	26390426.8461538	4.97339683604752	11.4804134359324	4	1	2
7cae6c0b-36fe-411b-bbba-093a4c846d84	SA144446	SP24129	TCGA-14-1034-01A	CNS-GBM	20	6	18	0	4	0	0	0	0	0	0	0	0	0	0	0	0	0	0.313536712678344	0.202412713142327	0	0	0	0	0	0	0	0	0.454038997214485	0.115134633240483	0.0863509749303621	0.268337975858867	15	28.4704333572813	35.6054350892523	5	12175336.0985915	39	12147069.6067416	12035574	3.13660766081803	7.13500173197093	12	7	0
7cb71498-6ada-43c6-912b-bad4f93cf580	SA412076	SP77211	8061179	Panc-AdenoCA	12	16	10	0	4	0	0	0	0	0	0	0	0	0	0	0	4	0	0.0893518518518518	0.268518518518519	0	0	0.548148148148148	0	0	0	0	0.466027178257394	0	0	0.354516386890488	0	70	33.7271646538713	41.5655145702687	11	10078875.29	21	8936153.07913669	6006096.12820513	4.65682774793347	7.83834991639744	10	13	0
7ccb9a4d-6f48-41c2-a630-27fde8c67d60	SA411397	SP76523	8057715	Panc-AdenoCA	14	-2	-2	0	4	0	0	0	0	0	0	0	0	0	0	0	0	0	0.239839149791756	0.161568289530375	0	0	0	0	0	0	0	0	0	0	0.187719298245614	0.315789473684211	44	12.5499133202314	13.5964460229258	18	12097935.6774194	23	7524261.51851852	1359744.17391304	2.47753580768324	1.04653270269432	12	14	0
7cdbe0e8-f614-4f54-b864-fd6b39e8ef1c	SA28505	SP8532	TCGA-E2-A1LG-01A	Breast-LobularCA	10	12	0	0	1	2	0	0	0	0	0	0	0	0	0	0	0	0	0.0206900785854617	0.125	0	0	0	0	0	0	0	0	0	0.400826446280992	0	0.338842975206612	42	30.4404905726948	59.6018861018826	15	10156766.8791209	38	7478075.86776859	5863765.39072848	5.81670046429794	29.1613955291878	19	20	17
7d2a22eb-7344-4cba-ad7d-94c3f9ef3d7c	SA5402	SP1712	TCGA-DK-A1AG-01A	Bladder-TCC	42	2	4	0	0	0	0	0	0	0	0	0	0	0	0	0	0	0	0.0578203834510595	0.236932391523713	0	0	0	0	0	0	0	0	0	0.245161290322581	0.067741935483871	0	15	10.5703135039045	10.5703135039045	2	19742408.0625	1	19742408.0625	0	3.60995612181434	0	0	0	13
7d332cb1-ba25-47e4-8bf8-d25e14f40d59	SA553727	SP122361	TCGA-FX-A2QS-01A	SoftTissue-Liposarc	-4	2	-2	0	0	0	0	0	0	0	0	0	0	0	0	0	0	0	0.111819416866966	0.103459086633922	0	0	0	0	0	0	0	0	0	0.365994236311239	0.249279538904899	0.220461095100865	183	0.555099089381452	65.1776192164399	128	1532226.81818182	1241	776683.892857143	773407.987386677	3.46203693073447	64.6225201270585	205	201	65
7d38018a-c622-11e3-bf01-24c6515278c0	SA560667	SP99049	RK052_C01	Liver-HCC	-36	-10	-22	0	0	0	0	0	0	0	0	0	0	0	0	0	0	0	0	0.615693407765163	0	0	0	0	0	0	0.142068619456815	0	0.390386869871043	0	0	0.267291910902696	18	7.98623450453649	39.7805520818602	7	21696096.9090909	1	19173939.6129032	18629944.9019608	6.09735461540371	31.7943175773237	2	6	0
7d52a9e7-b5a9-4519-96fd-e8be42a7890c	SA85930	SP15380	044-0095-01TR	Lymph-CLL	-72	-22	-42	0	0	0	0	0	0	0	0	0	0	0	0	0	0	0	0.128241065171689	0.871758934828311	0	0	0	0	0	0	0	0	0.524590163934426	0.180327868852459	0.19672131147541	0	1	5.1958532659765	5.1958532659765	0	51756853	0	51756853	0	0.521611198431726	0	0	1	0
7d59205a-65ec-4341-9748-28639d82ed29	SA427191	SP80657	TCGA-AG-3901-01A	ColoRect-AdenoCA	34	14	28	0	0	0	0	0	0	0	0	0	0	0	0	0	0	0	0.283406593406593	0.472857142857143	0	0	0	0	0	0	0	0	0.308695652173913	0	0.197101449275362	0	8	5.27007908680823	5.27663933275537	0	16001561.4	1	14564982.0909091	199189	3.28812763632495	0.00656024594713766	6	5	1
7d734d06-f2b1-4924-a201-620ac8084c49	SA554680	SP121837	TCGA-DX-A3LU-01A	SoftTissue-Liposarc	-26	-4	-12	0	0	0	0	0	0	0	0	0	0	0	0	0	0	0	0.104751215862327	0.345304900860456	0	0	0	0	0	0	0	0	0	0.438709677419355	0.0903225806451613	0.387096774193548	115	5.1958532659765	6.53636817540336	111	51756853	427	1878172.19230769	396627.217821782	0.957031832151827	1.34051490942686	112	107	27
7dc3e035-c7ae-4164-a62b-9c2460812b05	SA517806	SP107603	TCGA-C5-A1BF-01B	Cervix-SCC	72	14	38	0	0	0	0	0	0	0	0	0	0	0	0	0	0	0	0.079918331631909	0.317631617325361	0	0	0	0	0	0	0	0	0	0.261648745519713	0.125448028673835	0	9	10.3168480128454	16.0239097164454	2	9213260.38235294	3	9730691.74	10830233.375	2.44596576151632	5.7070617036	6	8	4
7dc5f8ba-0080-43d3-8426-bd527a970761	SA313760	SP58349	TCGA-66-2793-01A	Lung-SCC	46	14	16	0	4	0	1	0	0	0	0	0	0	0	0	0	0	0	0.0004059308635645	0.588813399991454	0	0	0	0	0	0	0	0	0	0.135869565217391	0.0679347826086956	0.18695652173913	145	35.32740784503	79.8857991503205	56	4842699.4587156	123	2907760.72107186	2208230.63018242	17.2507180849569	44.5583913052905	53	52	15
7dfcfe29-3900-4d7b-8067-60c51584b0b1	SA448352	SP85582	TCGA-DE-A0Y3-01B	Thy-AdenoCA	-42	-24	-30	0	0	0	0	0	0	0	0	0	0	0	0	0	0	0	0.0585480093676815	0.441061670569867	0	0	0	0	0	0	0	0	0.413793103448276	0	0	0.114942528735632	0	0	0.00455145489414896	0	0	0	138196	138196	0.464470510833088	0.00455145489414896	0	0	0
7e305f31-fbb0-4bce-894b-1dd85e303421	SA443372	SP84392	TCGA-CG-4442-01A	Stomach-AdenoCA	46	20	26	0	0	0	0	0	0	0	0	0	0	0	0	0	0	0	0.112683999235328	0.324937870388071	0	0	0	0.0349837507168801	0.0245459759128274	0.142362836933665	0	0	0	0	0.840634251107714	0	20	5.25145783122862	10.1514828918025	6	9808263.8125	0	12640099.25	18303770.125	38.9220009256884	4.90002506057388	4	2	2
7e584ff6-0b81-4f85-81da-b8117afee326	SA189048	SP31790	TCGA-CV-5973-01A	Head-SCC	54	-12	24	0	4	0	0	0	0	0	0	0	0	0	0	0	0	0	0.122860720745791	0.454431612633922	0	0	0	0	0	0	0	0	0.329192546583851	0	0.192546583850932	0.173913043478261	82	30.4061829390444	49.9532060995189	27	5157676.54748603	30	4121551.95108696	3140248.76190476	2.56882464913713	19.5470231604746	38	37	4
7f03cb4b-60b1-460c-b761-402e7ca09b0d	SA500070	SP98060	TCGA-DD-A3A6-01A	Liver-HCC	-10	-14	-12	0	0	0	0	0	0	0	0	0	0	0	0	0	0	0	0.158056042031524	0.841943957968476	0	0	0	0	0	0	0	0	0.4	0.166666666666667	0.0444444444444444	0.122222222222222	0	1.28790028875127	3.61138033482569	0	19552283	0	36550826.6666667	70547914	0.81974612937413	2.32348004607441	0	0	0
7f42e118-aab6-438a-9e84-e7451fe12d7e	SA410263	SP70820	8031111	Panc-AdenoCA	-24	4	-22	0	4	0	0	0	0	0	0	0	0	0	0	0	0	0	0.139074009119607	0.653805682216766	0	0	0	0.0585759382672746	0.0206944931602946	0	0	0	0	0	0.47444089456869	0	9	0	0	9	0	7	0	0	2.03291763012136	0	12	10	6
7f7e007e-4b06-4328-b116-6dcdb2ad8181	SA86803	SP16281	723-03-3TR	Lymph-CLL	-70	-20	-44	0	0	0	0	0	0	0	0	0	0	0	0	0	0	0	0.10640648011782	0.454712812960236	0	0	0	0	0	0	0	0	0.304347826086957	0.333333333333333	0.13768115942029	0	5	5.23250452970143	5.40227443346129	0	31273165.8	0	23062736.7142857	2536664	0.988477970438747	0.169769903759862	0	0	1
7fba5aac-c622-11e3-bf01-24c6515278c0	SA560704	SP99053	RK054_C01	Liver-HCC	-12	-6	-12	0	1	0	0	0	0	0	0	0	0	0	0	0	0	0	0	0.768581081081081	0	0	0	0	0	0	0	0	0.319612590799031	0	0.0460048426150121	0.14043583535109	15	24.7829164710224	29.1724713826863	3	17633371.6666667	3	15850492.8909091	10090423	3.72288106325559	4.38955491166389	7	3	0
7fc7b316-f3d3-4e71-9417-423fe334e6bc	SA500745	SP98289	TCGA-ED-A459-01A	Liver-HCC	6	2	22	0	4	0	0	0	0	0	0	0	0	0	0	0	0	0	0	0.385663130417322	0	0	0	0	0	0	0	0	0.389252948885976	0	0	0.17300131061599	85	23.5152970758699	32.4026007591107	86	2788573.96031746	9	2595991.56300268	2194910.86776859	10.802180761547	8.88730368324078	66	63	2
7fcd8af9-4d73-4c97-95cc-b30b09f21bb2	SA408706	SP69815	8014809	Panc-AdenoCA	-8	-12	-10	0	4	0	0	0	0	0	0	0	0	0	0	0	0	0	0.247468510743393	0.0372931588046431	0	0	0	0	0	0	0	0	0	0	0.417910447761194	0	7	31.4745226588235	31.4763372993468	4	16197663.4237288	7	15928620.6666667	55098	1.44847802945317	0.00181464052329893	5	4	1
7fdd07a4-4a27-40c3-af92-a0074e6391f5	SA505368	SP101536	AOCS-059-1	Ovary-AdenoCA	14	6	8	0	4	0	0	0	0	0	0	0	0	0	0	0	0	0	0.137384089799902	0.478770131771596	0	0	0.315763787213275	0	0	0	0	0	0.364	0.076	0.04	0.156	7	33.0724556872955	63.0348468754665	11	14987764.8358209	8	15070310.8661417	15162487.2666667	1.46817465338783	29.962391188171	9	8	2
801e67c8-c506-410a-bdf0-856a66e974f4	SA525060	SP109957	TCGA-EK-A2RM-01A	Cervix-SCC	54	20	32	0	0	0	0	0	0	0	0	0	0	0	0	0	0	0	0.0814298766560073	0.145043398812243	0	0	0	0	0	0	0	0	0	0.221014492753623	0.0960144927536232	0	38	27.1104724938652	71.227772143065	77	9248947.40449438	23	6822370.93059937	5875154.6754386	3.14024354499772	44.1172996491999	22	17	9
804ffa2e-158b-447d-945c-707684134c87	SA1205	SP1114	TCGA-DK-A1AA-01A	Bladder-TCC	38	-2	0	0	0	0	0	0	0	0	0	0	0	0	0	0	0	0	0.0180352725241401	0.847338600271327	0	0	0	0	0	0	0	0	0.283018867924528	0	0	0	8	10.5002211368538	10.514059819062	0	18457877.6470588	2	16536708.8947368	206774.5	4.58902998901634	0.0138386822082048	2	1	6
80ab6c08-c622-11e3-bf01-24c6515278c0	SA560730	SP99057	RK055_C01	Liver-HCC	-34	-14	-26	NA	NA	NA	NA	NA	NA	NA	NA	NA	NA	NA	NA	NA	NA	NA	0.0493527508090615	0.874595469255663	0	0	0	0	0	0	0	0.147286821705426	0.178294573643411	0.155038759689922	0	0.131782945736434	1	0	0	0	0	0	0	0	0.907755750022142	0	13	4	0
80f02aec-c07a-4bcb-b547-e60f8c33a7b1	SA335572	SP64546	TCGA-36-1574-01A	Ovary-AdenoCA	28	20	30	0	4	2	2	0	0	0	0	0	0	0	0	0	0	0	0.0586053412462908	0.202336795252226	0	0	0.739057863501484	0	0	0	0	0.535528596187175	0	0	0	0.379549393414211	49	23.7203660940856	37.4739912640482	136	8374678.93023256	41	5171928.35454545	3116431.71641791	1.97135491975001	13.7536251699626	7	6	0
81598359-24d5-4a8b-a6e6-7a6f94289119	SA194218	SP30143	TCGA-BB-4225-01A	Head-SCC	22	14	12	0	0	0	0	0	0	0	0	0	0	0	0	0	0	0	0.158055226156192	0.526850753853973	0	0	0	0	0	0	0	0	0.382978723404255	0	0.0729483282674772	0.164133738601824	37	11.722337810904	51.2702539379295	2	6868727.62745098	8	11785672.1230769	14959902.1139241	2.11197344565458	39.5479161270255	8	6	1
819b4304-c622-11e3-bf01-24c6515278c0	SA560628	SP99061	RK056_C01	Liver-HCC	-32	-14	-14	0	4	0	0	0	0	0	0	0	0	0	0	0	0	0	0.00546999468932554	0.49166224110462	0	0	0	0	0	0	0.130483271375465	0	0.246772968868641	0	0.041002277904328	0.0895975702353835	81	8.11028989845879	33.261898031391	64	7818202.64516129	2	2119368.24946695	1716026.0890411	7.45252014750342	25.1516081329323	107	97	0
81a8b064-e735-455f-b2db-af7ae11daac4	SA540511	SP115498	TCGA-BW-A5NO-01A	Liver-HCC	-16	-18	-18	0	1	0	0	0	0	0	0	0	0	0	0	0	0	0	0	0.710215856988306	0	0	0	0	0	0	0	0	0.321199143468951	0	0.0674518201284797	0	36	0	0	186	0	138	0	0	7.06544541690036	0	25	20	1
81b1e78c-6032-4ff4-b52a-83456b9450ea	SA422849	SP81494	TCGA-AF-2691-01A	ColoRect-AdenoCA	16	10	-2	0	4	0	0	0	0	0	0	0	0	0	0	0	0	0	0.109089550565995	0.23775544513767	0	0	0	0	0	0	0	0	0.477348993288591	0	0.161912751677852	0	6	34.0215131750026	48.0469529069654	3	22456445.9347826	0	21142775.057971	18515433.3043478	9.71641664502133	14.0254397319628	4	5	1
81b4dd02-34ec-4ddc-8818-ed888a60ad88	SA320856	SP59292	tumor_4159170	Lymph-BNHL	-68	-4	-36	3	0	0	1	0	1	0	0	0	0	0	0	0	0	0	0.106347305389222	0.373173652694611	0	0	0	0.029940119760479	0.0141317365269461	0	0	0	0.416961130742049	0	0.286219081272085	0	3	5.32380070038317	15.0871413317988	1	14463098.4545455	2	26521023.2352941	48627218.6666667	1.50067241103238	9.76334063141565	1	1	5
81bb13fc-f082-4c0b-8066-1729f11ef617	SA556441	SP123967	TCGA-KN-8425-01A	Kidney-ChRCC	-12	-16	-22	0	0	0	0	0	0	2	0	0	0	0	0	0	0	0	0.20958751393534	0.21850613154961	0	0	0	0	0	0	0	0	0.775510204081633	0.173469387755102	0.0510204081632653	0	1	40.6443313512378	67.3424032276959	2	29624318.2926829	0	29594563.3676471	29549379.962963	0.322368078628911	26.6980718764581	0	1	0
81cc0f39-6677-4f2e-9a75-d30152b188f3	SA542076	SP116683	tumor_4128477	Lymph-BNHL	-56	-2	-28	3	0	0	4	0	4	0	0	0	0	0	0	1	0	0	0.0639510779436153	0.274461028192372	0	0	0.27021144278607	0	0	0	0	0	0.37910447761194	0	0.350746268656716	0	7	12.5039932792812	25.9396389140735	2	23353984.5	5	18027176.4418605	14870549.4444444	3.52876052874253	13.4356456347923	2	1	19
81d0d6bb-7319-4b67-bcf7-36df24e76b43	SA250105	SP37903	TCGA-CJ-4918-01A	Kidney-RCC	-4	-8	2	0	0	0	0	0	0	0	0	4	0	0	0	0	0	0	0.0294533762057878	0.0147909967845659	0	0	0	0	0	0	0	0	0.666947723440135	0.1070826306914	0	0.160202360876897	5	7.42237900436519	10.4758370889445	3	44361412	5	31305523.8	18249635.6	2.85758850275672	3.05345808457935	0	1	0
8294a969-59a1-4d3b-895b-f07e96bf9f7a	SA192462	SP30071	TCGA-BA-5556-01A	Head-SCC	52	12	22	0	0	0	0	0	0	0	0	0	0	0	0	0	0	0	0.0530702973048069	0.472131147540984	0	0	0	0	0	0	0	0	0.283251231527094	0	0.144088669950739	0	27	0.0283742683109588	13.0513252328832	4	172305.8	0	14152781.7857143	17192015.6956522	6.46039970094633	13.0229509645722	1	1	1
82b8cda8-fbff-455e-b0db-7ff6528bd6c8	SA320976	SP59372	tumor_4101316	Lymph-BNHL	-60	6	-18	0	0	0	0	0	0	0	0	0	0	0	0	0	0	0	0.0592672413793103	0.262212643678161	0	0	0	0	0	0	0	0.194444444444444	0	0.166666666666667	0.0972222222222222	0.138888888888889	17	1.82125721945945	27.2250237106211	14	4608241.91666667	6	8888542.38709677	9522660.97530864	2.00869088453586	25.4037664911616	18	14	0
82be6087-a491-42d4-9b48-6a10d1bace18	SA482439	SP95406	TCGA-BS-A0U9-01B	Uterus-AdenoCA	34	16	18	0	4	2	0	0	0	0	0	0	0	0	0	0	0	0	0.201320132013201	0.336358635863586	0	0	0	0	0	0	0	0	0	0.211726384364821	0.130293159609121	0.175895765472313	18	26.1385468073474	58.7600446296046	49	11178108.4788732	40	3929809.46035242	2586130.0078329	1.34891799469018	32.6214978222571	16	14	0
82d2ea5f-ebdc-4907-a287-fe837fd6b59c	SA484852	SP91746	TCGA-AP-A05D-01A	Uterus-AdenoCA	18	-2	16	0	4	0	0	0	0	0	0	0	0	0	0	0	0	0	0.171013039117352	0.157973921765296	0	0	0	0	0	0	0	0.165137614678899	0	0.186544342507645	0.128440366972477	0	20	35.4944572632208	37.790872494913	103	8485980.87401575	51	4218550.42279412	480869.95862069	1.45049146563484	2.2964152316922	33	34	0
82d7fa2d-19cd-41b7-8ed1-ea9fb9a544c6	SA184437	SP26499	TCGA-19-1389-02A	CNS-GBM	30	4	16	0	0	0	0	0	0	4	0	0	0	0	0	0	0	0	0.269688385269122	0.730311614730878	0	0	0	0	0	0	0	0	0.432539682539683	0.206349206349206	0.138888888888889	0	21	19.3275682289014	24.6313881729733	2	7701018.92	16	8976504.95121951	22642426.7142857	1.25237803420764	5.30381994407185	3	4	1
83d57c5c-c622-11e3-bf01-24c6515278c0	SA560689	SP99065	RK058_C01	Liver-HCC	-38	-14	-20	0	0	0	0	0	0	0	0	0	0	0	0	0	0	0	0.0069778082818577	0.914436055822466	0	0	0	0	0	0	0	0	0.263917525773196	0	0.0783505154639175	0.131958762886598	10	3.54401256314582	26.1667616691458	8	11767521	1	16637357.9148936	17790740.3421053	3.44868918987008	22.622749106	5	9	1
83eca7b5-45bb-44c0-8afe-36f8988d0078	SA199296	SP30493	TCGA-CR-7404-01A	Head-SCC	60	22	30	0	0	0	0	0	0	0	0	0	0	0	0	0	0	0	0.0702362427500354	0.236313481397652	0	0	0	0	0	0	0	0	0.331550802139037	0.171122994652406	0.0588235294117647	0.171122994652406	22	27.6644689620545	40.3325167270795	20	15031138.8727273	18	11933454.6633663	8229701.80434783	5.07586358023742	12.668047765025	9	10	7
842df341-d34f-4ed6-928c-eaf15bf7f667	SA525039	SP109953	TCGA-EK-A2RL-01A	Cervix-AdenoCA	38	14	18	0	0	0	0	0	0	2	0	0	0	0	0	0	0	0	0.2784588441331	0.7215411558669	0	0	0	0	0	0	0	0	0	0	0	0	19	4.59929348586018	13.0889273655388	9	5172167.59259259	2	9032263.75	15163004.7058824	1.02321367351541	8.48963387967859	4	2	2
8454fe53-869d-41c8-b0c8-a7929d00eec3	SA408758	SP69838	8015141	Panc-AdenoCA	-14	-2	-20	0	4	0	0	0	0	0	0	0	0	0	0	0	0	0	0.0929251536700012	0.171748824876461	0	0	0.325900928046282	0.126190189225021	0.0958177654573942	0	0	0	0	0	0.251141552511416	0.397260273972603	35	5.06147804847288	43.833320841122	71	8897350	41	5480733.84100418	5219101.07207207	3.03523651314533	38.7718427926491	22	23	2
84a6ea88-eeb8-4060-a90c-e4abac013ad4	SA409310	SP70114	8016488	Panc-AdenoCA	54	14	38	0	4	0	0	0	0	0	0	0	0	0	0	0	0	0	0.0891304347826087	0.0540372670807453	0	0	0.276915113871636	0	0	0	0	0.447761194029851	0	0	0.123880597014925	0.238805970149254	103	2.07539874782347	29.296969740755	17	2520616.48	26	7412875.15833333	8700311.65263158	3.50855735554254	27.2215709929315	5	5	2
84c77098-03d0-4b22-afb1-797703e85c6c	SA71834	SP11878	TCGA-BH-A1FC-01A	Breast-AdenoCA	2	14	12	0	4	0	0	0	0	0	0	0	0	0	0	0	0	0	0.0828963291649859	0.281262605889472	0	0	0.358914885034288	0	0	0	0	0	0	0.399399399399399	0.0960960960960961	0.339339339339339	71	50.1476156283208	71.8892442821745	49	8142427.71122995	8	5883492.96226415	3587727.75543478	3.56508545674728	21.7416286538538	36	30	16
84e601b7-dfa5-4cd5-9fef-07f03967a0d4	SA310332	SP56644	TCGA-68-7755-01A	Lung-SCC	66	18	30	0	0	0	0	0	0	0	0	0	0	0	0	0	0	0	0.00456837123160819	0.45445004630106	0	0	0	0	0	0	0	0	0	0	0.084533209475151	0	41	45.9276256833487	53.5727206334409	39	8825963.70253165	42	6805985.67782427	2865781.62962963	17.7410365490933	7.64509495009216	15	17	16
84fe77b4-f6cc-49bf-a6b9-1621ec9394f8	SA500846	SP98096	TCGA-FV-A495-01A	Liver-HCC	-10	-6	-4	0	0	0	0	0	0	0	0	0	0	0	0	0	0	0	0	0.867566769957208	0	0	0	0	0	0	0	0	0.294751009421265	0	0	0.133243606998654	56	7.06185934857852	18.5893513175097	153	3458379.14516129	158	1832562.30194805	1422803.58536585	4.9562353664427	11.5274919689312	12	15	0
85422a8e-2599-4dab-a257-150e380ecba8	SA507272	SP103471	C0040RT	Kidney-RCC	0	-8	-2	NA	NA	NA	NA	NA	NA	NA	NA	NA	NA	NA	NA	NA	NA	NA	0.0580931263858093	0.060310421286031	0	0	0	0	0	0	0	0	0.523076923076923	0.0974358974358974	0	0.107692307692308	0	2.1590053013423	2.1590053013423	0	65553961	2	65553961	0	0.834436464742814	0	0	0	0
85448d11-9f84-44b7-8ae3-a115f24bdb76	SA229603	SP35849	TCGA-BP-4327-01A	Kidney-RCC	4	-8	2	0	0	0	0	0	0	0	0	4	0	0	0	0	4	0	0.0880428316478287	0.264128494943486	0	0	0	0	0	0	0	0	0.537102473498233	0	0	0.176678445229682	3	10.4075056393417	10.4075056393417	0	24307961.0769231	4	24307961.0769231	0	1.51903442658305	0	2	3	0
858631eb-4e91-4aad-809c-c3948519313d	SA542022	SP116610	tumor_4134434	Lymph-BNHL	-6	24	24	3	4	0	1	0	0	0	0	0	0	0	0	0	0	0	0.0538258272058824	0.299000459558824	0	0	0	0.0337201286764706	0.0157973345588235	0	0	0.145502645502645	0.27336860670194	0	0.320987654320988	0	30	21.0756698399592	71.8396883997881	16	7409598.90588235	29	10371136.0917874	12434502.1639344	6.36544201408191	50.7640185598289	8	5	25
85d915b8-0184-4ec7-93ad-e9ffa2f5743b	SA264360	SP48480	TCGA-DU-5874-01A	CNS-Oligo	-20	-22	-32	0	0	0	0	0	0	0	0	0	0	0	0	0	0	0	0.166142684401451	0.833857315598549	0	0	0	0	0	0	0	0	0	0.223642172523962	0.0926517571884984	0	4	6.78237559364472	6.78237559364472	0	29419075.8571429	0	29419075.8571429	0	1.51127663668446	0	0	0	0
85e29049-a5e8-49fa-a576-e113c7b2c2e3	SA491132	SP17430	TCGA-AA-3685-01A	ColoRect-AdenoCA	28	12	28	0	4	0	0	0	0	0	0	0	0	0	0	0	0	0	0.217691579943236	0.0960264900662252	0	0	0	0	0	0	0	0	0.41259842519685	0	0.171653543307087	0	75	1.33766133312682	47.6380915166726	26	2103898.63157895	5	7338120.90721649	7906407.89714286	3.82951600404659	46.3004301835458	23	24	2
85ed2434-da94-4333-90ca-6ca4691cbdd3	SA556605	SP123988	TCGA-KN-8432-01A	Kidney-ChRCC	-14	-18	-16	0	2	0	0	0	0	0	0	0	0	0	0	0	0	0	0.210602549246813	0.244785631517961	0	0	0	0	0	0	0	0	0.728522336769759	0	0.0343642611683849	0.195876288659794	1	46.8307830875764	46.8307830875764	0	41821319.6470588	0	41821319.6470588	0	1.24890507680521	0	0	0	1
86386b36-2950-4479-b79f-4b347053c8bc	SA263214	SP48263	TCGA-HT-7695-01A	CNS-Oligo	-26	-20	-22	0	0	0	0	0	0	0	0	0	0	0	0	0	0	0	0.221860767729343	0.778139232270657	0	0	0	0	0	0	0	0	0.530120481927711	0.108433734939759	0.0240963855421687	0	3	5.00218323670364	5.02576457231152	0	21697354.5714286	0	19074685.375	716001	0.558104801820322	0.0235813356078725	0	0	0
8658f4f5-9a50-4195-8ea3-227951977647	SA359614	SP60322	TCGA-13-0890-01A	Ovary-AdenoCA	48	12	34	0	4	0	0	0	0	0	0	0	0	0	0	0	0	0	0.0475626269465132	0.140148950575491	0	0	0.69583615436696	0	0	0	0	0.501240694789082	0	0.161290322580645	0.054590570719603	0.238213399503722	81	44.6799332941332	55.0480057587754	39	9166341.43918919	26	6822141.69795918	3245424.56701031	2.49900721041939	10.3680724646423	12	15	1
866ecfe7-caa6-4565-9418-6b9d6c8a3b43	SA542044	SP116638	tumor_4166503	Lymph-BNHL	-74	-8	-42	3	0	0	4	0	0	0	0	0	0	0	0	0	0	0	0.10054283691291	0.361340571158839	0	0	0	0.0354024073637007	0.0129808827000236	0	0	0	0	0.29483282674772	0.434650455927052	0	7	8.46756943027795	8.46756943027795	0	19464697.2307692	2	19464697.2307692	0	1.57481780955823	0	0	0	9
8691c87f-2468-44bb-a670-3dccd6da33c6	SA40432	SP9433	TCGA-E2-A152-01A	Breast-AdenoCA	36	6	26	0	1	0	0	0	0	0	0	0	0	0	0	0	0	0	0.0406361661879072	0.135780844952007	0	0	0	0	0	0	0	0	0	0.377880184331797	0.152073732718894	0.207373271889401	21	20.0891446619733	67.1286884112454	11	11730143.6923077	24	12352914.8363636	12639499.7876106	5.15213043955717	47.0395437492721	9	11	10
86f23897-dba0-4e89-8381-d174eaa6fcc1	SA505508	SP101576	AOCS-078-1	Ovary-AdenoCA	6	2	20	0	1	0	0	0	0	0	0	0	0	0	0	0	0	0	0.0703366969727245	0.325906683984414	0	0	0.505744829653312	0	0	0	0	0.156126482213439	0.276679841897233	0.179841897233202	0.0928853754940712	0.128458498023715	90	25.1047091352266	57.0044988837392	169	3849773.98484848	99	2700202.48361934	2186398.51693002	3.5960069486809	31.8997897485125	57	41	10
874f64e9-8a0d-4f88-92c4-7e831842b1d1	SA320922	SP59336	tumor_4112512	Lymph-BNHL	-34	6	-2	0	1	3	0	0	0	0	0	0	0	0	0	0	0	0	0.0974506578947368	0.616776315789474	0	0	0	0	0	0	0	0	0	0	0.467336683417085	0	4	6.38226781075585	8.99599660817345	0	38757008.6	1	27314579.1	15872149.6	0.913149283048723	2.6137287974176	2	1	4
87671312-c622-11e3-bf01-24c6515278c0	SA560706	SP99069	RK061_C01	Liver-HCC	-26	-2	-28	0	4	0	0	0	0	0	0	0	0	0	0	0	0	0	0	0.640179384766309	0	0	0	0	0	0	0.181486931539486	0.0960591133004926	0.268472906403941	0	0	0.253694581280788	39	18.7284882364236	23.7747890068612	17	5486997.84313725	22	4203995.14201183	2250767.14925373	5.48509543712069	5.04630077043759	83	68	2
878a7fe7-20ff-4651-9587-b4d6fd42e929	SA190249	SP32014	TCGA-CN-4737-01A	Head-SCC	42	0	10	0	4	0	0	0	0	0	0	0	0	0	0	0	0	0	0.149124702831208	0.226280527339529	0	0	0	0	0	0	0	0.145161290322581	0.244239631336406	0	0.271889400921659	0	33	24.7779900154036	60.848074865276	5	10143210.8219178	11	10571841.2790698	10887902.1212121	1.6534350781066	36.0700848498724	10	13	3
87e0b332-60f3-4d59-8c4e-691a820c9ee1	SA507587	SP103265	C0081RT	Kidney-RCC	10	-8	18	0	0	0	0	0	0	0	0	4	0	0	0	0	4	0	0.0383059986519883	0.0531341271624354	0	0	0	0	0	0	0	0	0.710362047440699	0.0811485642946317	0	0.149812734082397	0	6.85701789280018	9.16470228651813	0	52049974.5	2	55653641.6	70068310	3.27207143810212	2.30768439371795	0	0	0
87e1ffee-a8cd-4d75-937e-ed415cf43546	SA414747	SP79971	TCGA-CH-5771-01A	Prost-AdenoCA	-18	-18	-22	0	0	0	0	0	0	0	0	0	0	0	0	0	0	2	0.18	0.626551724137931	0	0	0	0	0	0	0	0	0.44973544973545	0.126984126984127	0	0.121693121693122	26	13.2637966275543	15.9166180875767	15	3963693.76	29	4617913.66990291	26425244	1.0335252346873	2.65282146002242	8	11	0
88395c0e-4afe-434d-8b20-5a3eef8b7f00	SA261202	SP47628	TCGA-HT-7602-01A	CNS-Oligo	-20	-20	-14	0	4	0	0	0	0	0	0	0	0	0	0	0	0	0	0.156742556917688	0.843257443082312	0	0	0	0	0	0	0	0	0.655737704918033	0.213114754098361	0.0491803278688525	0	0	5.1958532659765	5.20504795562718	0	51756853	0	38886332.25	274770	0.408159189943449	0.00919468965067849	0	0	0
8845fce6-e2b4-4929-942b-57096b0bbafc	SA447914	SP87446	TCGA-FE-A22Z-01A	Thy-AdenoCA	-16	-16	-28	0	0	0	0	0	0	0	0	0	0	0	0	0	0	0	0.0594660194174757	0.540857605177994	0	0	0	0	0	0	0	0	0	0	0	0.275862068965517	1	1.85919265209138	3.67062233072704	0	9408456.33333333	5	8573172.84615385	7857215.57142857	0.882713851711652	1.81142967863566	1	1	0
8888e808-594b-4c76-b2e4-62aa56736f7c	SA505641	SP102015	AOCS-150-14	Ovary-AdenoCA	26	12	28	0	1	2	0	0	0	0	0	0	0	0	0	0	0	0	0.0328906626298768	0.020298630702539	0	0	0.588247436867818	0	0	0	0	0.390167364016736	0	0.168410041841004	0	0.441422594142259	108	30.2817833996183	70.8995349999632	199	4839194.49473684	88	3251850.918429	2612877.86864407	5.3084584089475	40.6177516003449	16	17	1
88bc38ba-ad1d-431e-a67e-0a5a23678386	SA518750	SP108060	8069062	Panc-AdenoCA	-22	-14	-32	0	4	0	0	0	0	0	0	0	0	0	0	0	0	0	0.19451114922813	0.513550600343053	0	0	0.239451114922813	0	0	0	0	0	0	0	0.219387755102041	0.198979591836735	9	18.978582891415	22.3134480383377	9	11574438.7142857	16	10418829.96875	6643841.4	1.03498581459852	3.33486514692266	10	8	1
88e35d25-d98d-4576-8ebe-1cd74010ecd8	SA495520	SP97194	TCGA-B9-A44B-01A	Kidney-RCC	8	-4	2	0	0	0	0	0	0	0	0	0	0	0	0	0	4	0	0.0339428126823575	0.147442131880957	0	0	0	0	0	0	0	0	0.615596330275229	0.11605504587156	0	0.148623853211009	21	28.5545497219916	40.5725785725491	11	9077781	15	9857340.01626016	12384186.4827586	3.86919061711907	12.0180288505576	8	9	0
88f2c496-3eb4-4c03-b3a5-8d5a55803aaf	SA433475	SP82399	TCGA-DA-A1HY-06A	Skin-Melanoma	12	4	14	0	2	0	0	0	0	0	0	0	0	0	0	0	0	0	0.00060191753729739	0.0184358742852229	0	0	0	0	0	0	0	0	0.410604192355117	0	0	0.260172626387176	42	17.8101746225763	30.2397000176835	35	9504130.46428571	23	6845982.52272727	4887347.19736842	42.919315125381	12.4295253951072	20	20	16
890e840c-1d1d-4874-a8eb-f9d9a2b50a1c	SA557669	SP124971	tumor_4138527	Lymph-BNHL	-28	12	-2	3	4	0	4	1	0	0	0	0	0	0	0	0	0	0	0.0574575053866411	0.379458941824276	0	0	0	0	0	0	0	0	0	0	0.519305019305019	0	133	3.97238093147019	11.9186683663674	4	1159745.72115385	7	2445182.33783784	5483487.06818182	6.09626393129157	7.94628743489725	19	24	28
897a4500-6fb8-4e81-aa07-021a26d632fb	SA560603	SP127634	TCGA-FF-8042-01A	Lymph-BNHL	-6	6	20	0	0	0	0	0	0	0	0	0	1	0	0	0	0	0	0.0379048730668223	0.394630872483221	0	0	0.254800116720163	0.234636708491392	0.0780274292384009	0	0	0.1	0.283673469387755	0.103401360544218	0.228571428571429	0.0945578231292517	54	8.00404394046932	35.0446631157085	29	2793414.87356322	73	4092547.9	4745869.13294798	12.4537387914952	27.0406191752392	18	20	8
89c48e53-c8a9-4518-b3b8-509cdcaff52b	SA307654	SP57629	TCGA-56-7582-01A	Lung-SCC	44	18	18	0	4	0	0	0	0	0	0	0	0	0	0	0	0	0	0.013740011693627	0.558663028649386	0	0	0	0	0	0	0	0	0	0.151236063984489	0.139602520601066	0	19	30.3119592287818	72.3457221954363	14	10656812.4117647	35	7135139.46864686	5762010.11009174	11.307072972494	42.0337629666545	7	9	1
89dad92e-5b3f-479a-a6da-a94ee7df7f8a	SA505890	SP102168	AOCS-169-1	Ovary-AdenoCA	-12	6	-6	0	4	2	0	0	0	0	0	0	0	0	0	0	0	0	0.108611679163826	0.343558282208589	0	0	0.505566916609861	0	0	0	0	0	0.229323308270677	0.169172932330827	0.0526315789473684	0.180451127819549	22	20.8672867781231	40.7619727396676	303	9317562.22058824	58	2066205.91986644	1137595.32015066	1.57297382554885	19.8946859615446	16	14	3
8a6d6b2e-c622-11e3-bf01-24c6515278c0	SA560634	SP99077	RK063_C	Liver-HCC	-48	-28	-34	0	0	0	0	0	0	0	0	0	0	0	0	0	0	0	0.00207948243992606	0.733017560073937	0	0	0	0	0	0	0.111252310536044	0	0.341052631578947	0.126315789473684	0	0.155789473684211	10	1.41153274421008	10.6303172334091	5	7143070.5	3	20173045.6875	27991030.8	3.44118502482609	9.21878448919898	2	2	0
8a929c55-35a6-4645-bb70-4b85d281b139	SA491165	SP96110	TCGA-NH-A50T-01A	ColoRect-AdenoCA	42	20	32	0	0	0	0	0	0	0	0	0	0	0	0	0	0	0	0.173322619525914	0.457131378063479	0	0	0	0	0	0	0	0	0	0	0.505511811023622	0	70	29.6296515312585	55.5508683434971	12	7624120.75423729	2	9475804.2247191	13117448.3833333	4.43332324806659	25.9212168122386	6	4	0
8b28f6d2-4b7d-493b-826e-b119a4fb0cb4	SA505951	SP101716	AOCS-116-1	Ovary-AdenoCA	16	12	8	0	4	0	0	0	0	0	0	0	0	0	0	0	0	0	0.0707070707070707	0.308802308802309	0	0	0.539249639249639	0	0	0	0	0.136423841059603	0	0.2	0.174834437086093	0.120529801324503	134	47.0058362861225	57.81406245994	203	3888937.37057221	62	2647678.13273002	1108684.41554054	4.99429793073504	10.8082261738175	38	44	4
8be2b0f5-7bad-4720-b13c-e95b32bdb933	SA534595	SP114020	TCGA-DG-A2KJ-01A	Cervix-SCC	8	8	4	0	0	0	0	0	0	2	0	0	0	0	0	0	0	0	0.0801183566632525	0.37783088653693	0	0	0	0	0	0	0	0	0	0.143730886850153	0.188073394495413	0	52	41.6524552925129	49.1745606411223	42	8004399.37974684	13	5924956.65079365	2429723.12765957	3.13769885302354	7.52210534860944	15	16	15
8c4038b6-c02a-46db-9514-c13b88d9bf48	SA557060	SP124182	473-02-4TR	Lymph-CLL	-74	-20	-46	NA	NA	NA	NA	NA	NA	NA	NA	NA	NA	NA	NA	NA	NA	NA	0.0577229299363057	0.46218152866242	0	0	0	0	0	0	0	0	0	0	0.44578313253012	0	4	0	0.0135319131694042	0	0	0	410870	410870	0.903836187185292	0.0135319131694042	0	0	4
8c46a1df-1c10-4188-992a-a55b782494c9	SA263883	SP47808	TCGA-E1-5318-01A	CNS-Oligo	-32	-14	-26	0	0	0	0	0	0	0	0	0	0	0	0	0	0	0	0.231523378582202	0.768476621417798	0	0	0	0	0	0	0	0	0	0.276995305164319	0.140845070422535	0	3	5.00361724997137	5.90631261216668	16	18990627.875	3	8151527.13636364	1957755.28571429	0.953289290301738	0.902695362195316	2	2	0
8c619cbc-9e91-4716-9711-5236e55d8f46	SA3823	SP1431	TCGA-BT-A20Q-01A	Bladder-TCC	-4	-2	-10	0	0	0	0	0	0	0	0	0	0	0	0	0	0	0	0.073355629877369	0.321627647714604	0	0	0	0	0	0	0	0	0.361809045226131	0	0.133165829145729	0	35	11.9915818284434	20.1407240340881	5	6399126.375	11	6542134.82608696	6764592.41666667	3.26355273300202	8.1491422056447	6	5	30
8cce153d-953d-40c5-976b-60f6a143608c	SA557069	SP124189	832-01-4TR	Lymph-CLL	-72	-22	-46	0	0	0	0	0	0	0	0	0	0	0	0	0	0	0	0.0551014229488344	0.503784438389343	0	0	0	0	0	0	0	0	0	0.281938325991189	0.295154185022026	0	5	0.107739810174452	0.117574102628199	1	545218	0	509986.714285714	298599	1.19732974801036	0.00983429245374674	0	0	6
8cf9b32d-3d6f-4898-8c7a-89511b754021	SA318095	SP56941	TCGA-21-1078-01A	Lung-SCC	26	0	4	0	0	0	1	0	0	0	0	0	0	0	0	0	0	0	0.0720670391061452	0.339292364990689	0	0	0	0	0	0	0	0	0	0	0	0.181818181818182	1	6.08777403466685	7.19245367094394	1	36384864.2	0	35822679	33011753	1.96931717541498	1.10467963627708	0	0	8
8d4cb709-c95c-4bdc-844b-c0bfa2a3028e	SA489795	SP92332	TCGA-BS-A0V8-01A	Uterus-AdenoCA	14	-2	-22	0	1	0	0	0	0	1	0	0	0	0	0	0	0	0	0.0771394476645073	0.198772587794068	0	0	0	0	0	0	0	0.208333333333333	0	0.318055555555556	0.136111111111111	0	57	25.5764822095476	55.7137129812798	116	6996213.63063063	76	3915827.80092593	2850647.65420561	4.43688104147862	30.1372307717322	52	43	4
8d5ffe62-6dd9-4764-b0b7-5e3010eefe6d	SA438104	SP82756	TCGA-ER-A19L-06A	Skin-Melanoma	2	-16	0	0	0	0	0	0	0	0	0	0	0	0	0	0	0	0	0.013002587893707	0.0633718361421448	0	0	0	0	0	0	0	0	0.427947598253275	0	0	0.174672489082969	52	27.5549458425535	39.0408494890144	23	7695698.11214953	49	5529285.84834123	3300380.92307692	5.77583086243132	11.4859036464609	20	16	7
8d67c121-37d0-4fc0-a349-2c9452589d65	SA411745	SP76875	8058334	Panc-AdenoCA	-8	-4	-22	0	4	0	0	0	0	0	0	0	0	0	0	0	0	0	0.251749883341111	0.168922071861876	0	0	0	0	0	0	0	0	0	0	0.432384341637011	0	18	20.2907879815199	26.3723286878759	7	9474388.25	10	8384030.79787234	6057934.9	1.52752992666709	6.08154070635594	8	14	4
8da641e4-9b12-4163-bd1e-9d5af91e5186	SA424758	SP81711	TCGA-AG-4007-01A	ColoRect-AdenoCA	22	8	20	0	4	0	0	0	0	0	0	0	0	0	0	0	0	0	0.181078281458097	0.22488038277512	0	0	0	0	0	0	0	0	0.299637535239629	0	0.232380185259766	0	73	9.53569993258523	52.21254073824	13	3031495.73404255	23	6639558.52765957	9044933.72340425	7.36925337463867	42.6768408056548	9	8	2
8dd14f0e-8601-4aa1-864c-3c49e768cdd1	SA484702	SP91730	TCGA-B5-A0JN-01A	Uterus-AdenoCA	28	4	28	0	4	0	0	0	0	0	0	0	0	0	0	0	0	0	0.0715382253607614	0.142830825913417	0	0	0	0	0	0	0	0.411823647294589	0	0.19939879759519	0.0761523046092184	0.19438877755511	115	24.4448029461146	30.4705736291453	115	4553487.6809816	72	3327982.73021583	1590962.66956522	5.94737939985772	6.02577068303065	27	24	3
8ddcf0d9-312f-4055-8984-55d463face34	SA542088	SP116665	tumor_4196670	Lymph-BNHL	-76	-6	-38	NA	NA	NA	NA	NA	NA	NA	NA	NA	NA	NA	NA	NA	NA	NA	0.129407051282051	0.322516025641026	0	0	0	0	0	0	0	0	0.293706293706294	0.13986013986014	0.188811188811189	0	4	2.99081026161569	7.39141661647785	2	5045004.83333333	10	10201175.7727273	33403945	0.89449629852109	4.40060635486215	1	2	4
8e03e773-5557-4e78-889b-4710c515378f	SA24258	SP2881	TCGA-AC-A2BK-01A	Breast-AdenoCA	22	8	16	0	4	0	0	0	0	0	0	0	0	0	0	0	0	0	0.0490764604810997	0.256335910652921	0	0	0.514067869415808	0	0	0	0	0	0	0.348427672955975	0.182389937106918	0.20377358490566	138	36.7063862026936	54.3061340574411	32	5436670.32195122	36	4605863.79050279	3492691.64052288	3.35373869395277	17.5997478547475	25	25	5
8e48aa43-6cd1-4aef-83ce-2451b1b86e8e	SA528838	SP111024	OC-QE-095-S-T1	Eso-AdenoCA	6	4	8	0	4	0	0	0	0	0	0	0	0	0	0	0	0	0	0.0481316210784481	0.041523316415165	0	0	0	0.33954423135879	0.179446128691624	0	0	0	0	0	0.625932300631096	0	131	2.64232655686089	41.3515463418203	53	918164.034883721	25	3986229.50645161	5164147.5	10.3969287793159	38.7092197849594	18	16	4
8ea666b7-2b6e-4df8-9a9d-b8265b9749b4	SA438671	SP82836	TCGA-FS-A1ZD-06A	Skin-Melanoma	-4	8	-2	0	0	0	0	0	0	4	0	0	0	0	0	0	0	0	0.00360880548538434	0.106640202093107	0	0	0	0	0	0	0	0	0.483568075117371	0	0	0.126760563380282	63	9.92964203869852	52.0343694574457	48	6055775.28571429	34	4829105.16459627	4608933.6043956	14.5251037291969	42.1047274187471	42	49	8
8f558713-f32b-403b-aedf-c79efeb41c67	SA13003	SP7378	TCGA-AO-A03L-01A	Breast-AdenoCA	20	16	-4	0	4	0	0	0	0	0	0	0	0	0	0	0	0	0	0.098334401024984	0.464125560538117	0	0	0	0	0	0	0	0	0	0.232673267326733	0.183168316831683	0.386138613861386	55	27.5303739150222	65.952882997468	41	5610106.05369128	122	4646241.12064965	4136964.96808511	1.12171185338459	38.4225090824458	69	69	15
8fa0484b-5f95-4ec8-b3de-cea2e8f3c5ca	SA507506	SP103160	C0065RT	Kidney-RCC	6	-2	20	0	0	0	0	0	0	0	0	4	0	0	0	0	4	0	0.0485849828234909	0.0675609357107803	0	0	0	0	0	0	0	0	0.687014428412875	0	0	0.130965593784684	0	16.4759189419946	18.6286156425904	0	27353278.0555556	6	29299433.2631579	64330227	2.2435651249547	2.15269670059576	1	2	2
8fa9575b-b2c9-4bd7-8da1-3c2cdf0e39f6	SA85857	SP15308	026-0061-02TR	Lymph-CLL	-72	-22	-44	0	0	0	0	0	0	0	0	0	0	0	0	0	0	0	0.145680406549972	0.854319593450028	0	0	0	0	0	0	0	0	0.326923076923077	0.125	0.221153846153846	0	1	7.13901019406511	7.13901019406511	0	30476999	0	30476999	0	0.682163147382856	0	0	0	0
8fb7fcac-6c1d-40c2-9309-b53821cbef30	SA521668	SP109470	TCGA-B1-A47M-01A	Kidney-RCC	4	-14	-4	0	0	0	0	0	0	0	0	0	0	0	0	0	0	0	0.0394774211871627	0.268815677364385	0	0	0	0	0	0	0	0	0.61252446183953	0.0645792563600783	0.0247879973907371	0.13307240704501	0	5.1958532659765	19.7409159923839	0	51756853	0	39328581.2666667	36221513.3333333	2.64306101211442	14.5450627264074	0	0	0
8fc11cb6-9d79-41c3-bb45-0dadda890e8d	SA542124	SP116674	tumor_4147081	Lymph-BNHL	-56	4	-22	3	4	0	4	0	0	0	0	0	0	0	0	0	0	0	0.125453346521596	0.29080118694362	0	0	0	0.0456643587207385	0.0136828222881635	0	0	0	0	0	0.565731166912851	0	18	10.3512969367032	13.9245337569552	16	5152407	47	4186051.02970297	2712358.175	2.22024637749013	3.57323682025201	15	11	10
8fc7a4cc-c25d-4372-bf17-2dae795e5596	SA507135	SP103292	C0085RT	Kidney-RCC	-16	-6	2	0	0	0	0	0	0	0	0	4	0	0	0	0	0	0	0.0560100692259283	0.12901195720579	0	0	0	0	0	0	0	0	0.645631067961165	0	0	0.133495145631068	2	5.6840651579506	15.8618451718682	1	13275806.8461538	7	25348095.5263158	51504721	1.16911666600028	10.1777800139176	3	4	0
8fd5e62c-c622-11e3-bf01-24c6515278c0	SA560728	SP99093	RK067_C01	Liver-HCC	-32	-4	-24	0	4	0	0	0	0	0	0	0	0	0	0	0	0	0	0	0.651835810611281	0	0	0	0	0	0	0.23506250615218	0	0.37220447284345	0	0	0.097444089456869	55	0	0	47	0	59	0	0	7.89961428815105	0	55	44	3
9020b6a5-8325-4b0d-84d9-04371c857910	SA327121	SP63966	TCGA-24-1558-01A	Ovary-AdenoCA	16	14	14	0	4	0	2	0	0	0	0	0	0	0	0	0	0	0	0.142542745894701	0.409344845099035	0	0	0.269002877941425	0	0	0	0	0	0	0.184410646387833	0.178707224334601	0.163498098859316	47	27.4432828288161	64.2313803201631	33	8250113.38613861	64	6394294.65901639	5475482.44607843	2.12965635418303	36.788097491347	28	28	6
9032b7fe-e38a-4641-a45e-67041668adc4	SA45348	SP9816	TCGA-BH-A0AV-01A	Breast-AdenoCA	30	18	30	0	4	0	0	0	0	0	0	0	0	0	0	0	0	0	0.0442609637249594	0.190443963183541	0	0	0.635625338386573	0	0	0	0	0.300813008130081	0	0.155826558265583	0	0.495934959349593	46	40.3495361840674	53.3276551071496	274	5724927.6588785	101	3168668.57729941	1326784.92929293	2.68246776089534	12.9781189230822	17	17	2
90611290-e44c-438e-91aa-f3b83dae3b71	SA267472	SP49114	TCGA-DD-A1EB-01A	Liver-HCC	-30	-18	-26	0	4	0	0	0	0	0	0	0	0	0	0	0	0	0	0	0.631854118847233	0	0	0	0	0	0	0	0	0.38768115942029	0	0	0.219202898550725	22	4.29301606859013	10.8608944863814	159	4494793.51724138	21	1440042.6069869	997103.725	8.79383362354969	6.56787841779126	13	16	0
90883300-d4b6-45d7-af9a-4e4ce4104500	SA447321	SP87337	TCGA-FK-A3SE-01A	Thy-AdenoCA	-18	-20	-22	0	0	0	0	0	0	0	0	0	0	0	0	0	0	0	0.0973201692524683	0.499294781382228	0	0	0	0	0	0	0	0	0.75	0	0	0.075	0	0	0	0	0	0	0	0	0.255071367311148	0	1	1	0
90b3c237-29a4-48b3-90b3-9f2c0ccb5928	SA518817	SP108089	8069454	Panc-AdenoCA	-18	-14	-20	0	4	0	0	0	0	0	0	0	0	0	0	0	0	0	0.215247364152474	0.141930251419303	0	0	0	0.0293592862935929	0.00356853203568532	0	0	0	0	0	0.41948310139165	0	38	28.0144932656735	32.8015633859613	27	7973072.45714286	22	6013664.25766871	2466459.75862069	2.19182361095293	4.78707012028776	21	19	4
90de4296-0223-4b9f-8abb-6db278bfc932	SA538948	SP115023	776-01-5TR	Lymph-CLL	-70	-20	-46	0	0	0	0	0	0	0	0	0	0	0	0	0	0	0	0.066627007733492	0.211778703152885	0	0	0	0	0	0	0	0	0	0	0.556701030927835	0	0	0.0811607179316533	0.0811607179316533	0	821428.666666667	0	821428.666666667	0	0.612720905444005	0	0	0	3
91397d9c-3120-407f-8847-74b356943469	SA557059	SP124181	343-03-7TR	Lymph-CLL	-76	-22	-46	0	0	0	0	0	0	0	0	0	0	0	0	0	0	0	0.0684171597633136	0.458949704142012	0	0	0	0	0	0	0	0	0	0	0.51219512195122	0	6	5.51281905129282	5.52168486439261	1	16474262.3	2	15000687.7272727	264942	0.977814352596982	0.00886581309979277	0	0	4
914421d2-898e-433e-bb66-b1710eaae2c7	SA167873	SP25518	TCGA-06-0744-01A	CNS-GBM	18	-4	2	0	1	0	0	0	0	0	0	0	0	0	0	0	0	0	0.309737015741352	0.165991139598454	0	0	0	0	0	0	0	0	0	0.542857142857143	0.2375	0	24	14.188128300802	24.0213573743904	27	5435790.91025641	32	4722654.72368421	3970970.63513514	3.99402096111994	9.83322907358833	13	14	1
915cbb43-9e00-433d-818f-531011bea57e	SA557063	SP124185	594-01-3TR	Lymph-CLL	-72	-20	-42	0	1	0	0	0	0	0	0	0	0	0	0	0	0	0	0.071076011846002	0.487265547877591	0	0	0	0	0	0	0	0	0.336134453781513	0	0.336134453781513	0	7	0.15975970278437	0.15975970278437	0	346485	2	346485	0	1.82944475738589	0	0	2	6
91f458e6-64b7-454d-a542-b0aa23638fd8	SA4036	SP975	TCGA-DK-A1A7-01A	Bladder-TCC	16	12	6	0	0	0	2	0	0	0	0	0	0	0	0	0	0	4	0.0731880745593986	0.4300370765402	0	0	0	0	0	0	0	0	0	0	0.103448275862069	0.762289068231842	145	30.9651016725024	61.8567711684807	69	5629907.62275449	102	2828553.49698795	1887253.41851107	7.56729158610473	30.8916694959784	74	59	15
92126163-00c3-41f2-9ce6-7aad5f621407	SA462448	SP92947	TCGA-AX-A1CI-01A	Uterus-AdenoCA	2	-2	-12	0	0	0	0	0	0	0	0	0	0	0	0	0	0	0	0.243558580456976	0.219737481769567	0	0	0	0	0	0	0	0	0	0.153700189753321	0.199240986717268	0	2	1.84953446190774	5.35649922567071	0	14039371.5	0	18071065.7777778	21296421.2	1.48366079390097	3.50696476376297	0	0	0
929f2216-6ab3-414f-a814-49b69d4b49d9	SA542159	SP116657	tumor_4188398	Lymph-BNHL	-18	8	14	0	0	0	0	0	0	0	0	0	0	0	0	1	0	0	0.0884521989387535	0.234463530893066	0	0	0	0.0672272686392661	0.0450130407410738	0	0	0	0	0	0.54062186559679	0	73	30.4366596978582	40.2993841875205	22	7701245.575	10	7240306.22485207	6111475.16326531	8.08581732929443	9.86272448966229	7	7	13
931b24da-5d6d-4c2d-8de9-ef32d6eb8565	SA511180	SP105018	TCGA-CD-8529-01A	Stomach-AdenoCA	12	2	-4	0	0	0	0	0	0	2	0	0	0	0	0	0	0	0	0.0288075641112849	0.0645704373852119	0	0	0.689834024896266	0	0	0	0	0.670980059397539	0	0	0.0676707679253288	0.188375053033517	456	21.2780553093453	43.1953268687391	382	2084799.6852459	194	1480309.47362385	1155142.78130511	21.0754556827109	21.9172715593938	60	58	1
9321341c-c622-11e3-bf01-24c6515278c0	SA560665	SP99101	RK069_C01	Liver-HCC	-38	-12	-28	0	0	0	0	0	0	0	0	0	0	0	0	0	0	0	0.0748620961386919	0.723561859732073	0	0	0	0	0	0	0	0	0.37406015037594	0	0	0	26	13.9030996702166	17.9437752818365	14	15076441.0714286	10	6486042.13095238	2190842.66071429	2.49301909848985	4.04067561161993	16	15	1
935b113e-f5ed-4a07-8e1d-1603daba7f40	SA307472	SP57619	TCGA-22-1016-01A	Lung-SCC	36	14	4	0	4	0	0	0	0	0	0	0	0	0	0	0	0	0	0	0.366591052768584	0	0	0	0	0	0	0	0	0	0.107118644067797	0	0.141694915254237	161	54.9168680541679	72.2066104930281	37	5620243.71232877	46	4421701.03893443	2636117.05612245	21.1080859203411	17.2897424388601	28	35	8
93b51c61-6eea-4228-a102-840a2e118522	SA556583	SP123984	TCGA-KN-8431-01A	Kidney-ChRCC	-8	-18	-2	NA	NA	NA	NA	NA	NA	NA	NA	NA	NA	NA	NA	NA	NA	NA	0.275583482944345	0.157989228007181	0	0	0	0	0	0	0	0	0.563106796116505	0.135922330097087	0.0679611650485437	0.174757281553398	2	38.833062460245	38.833062460245	2	43669991.4444444	0	43669991.4444444	0	0.404973981886654	0	0	0	0
93ff786e-0165-4b02-8d27-806d422e93fc	SA121716	SP18946	TCGA-AA-3977-01A	ColoRect-AdenoCA	36	22	30	0	1	0	0	0	0	1	0	0	0	0	0	0	0	0	0.018328228281674	0.220510130483247	0	0	0	0	0	0	0	0	0	0	0.480277875897798	0	27	5.21714557983111	5.23226121861052	3	9744178.0625	4	8229397.78947368	150569.666666667	342.09764439845	0.0151156387794094	4	7	8351
94108975-b7a0-40ba-ad39-e44cc62e8cc0	SA5525	SP1059	TCGA-H4-A2HQ-01A	Bladder-TCC	52	24	24	0	0	0	2	0	0	0	0	0	0	0	0	0	0	0	0	0.369553096223705	0	0	0	0	0	0	0	0	0.255203619909502	0.128506787330317	0.0886877828054299	0.104977375565611	98	45.3592470929538	63.5896039700896	45	6260202.56363636	22	5333628.70441989	3898091.73943662	22.3286916995374	18.2303568771358	25	16	39
941fcb56-e059-403d-aab1-0692a3ecc45e	SA505553	SP101592	AOCS-083-1	Ovary-AdenoCA	26	12	20	0	1	0	0	0	0	0	0	0	0	0	0	0	0	0	0.0803394625176803	0.36973125884017	0	0	0.54992927864215	0	0	0	0	0.133333333333333	0	0.333333333333333	0.0848484848484849	0.136363636363636	83	25.81225080726	53.6368647079071	86	5480687.86013986	33	4789935.84117647	4288527.01522843	2.5444665219102	27.8246139006471	18	21	5
94434272-4cbd-4b4d-bd98-44f18526dd69	SA556340	SP123858	TCGA-KL-8334-01A	Kidney-ChRCC	-10	-16	-10	0	1	0	0	0	0	0	0	0	0	0	0	0	0	0	0.262216924910608	0.216924910607867	0	0	0	0	0	0	0	0.208791208791209	0.32967032967033	0	0	0.0549450549450549	3	38.4557869772563	38.4557869772563	1	29939347.1538462	0	29939347.1538462	0	0.300538408569575	0	0	0	0
945e6808-2887-4f32-ac32-8f9e00353bf6	SA492661	SP96540	TCGA-C5-A0TN-01A	Cervix-SCC	76	20	46	0	0	0	0	0	0	0	0	0	0	0	0	0	0	0	0.0983818770226537	0.154692556634304	0	0	0	0	0	0	0	0	0	0.205240174672489	0.205240174672489	0	7	26.5983615593655	33.5097731190635	2	27848519.8275862	16	15185948.2089552	5522406.71052632	1.10641438756993	6.91141155969803	9	9	0
9536f736-63bc-4099-bd54-740f5910f4a8	SA440479	SP84858	TCGA-D7-6815-01A	Stomach-AdenoCA	18	8	16	0	4	0	0	0	0	0	0	0	0	0	0	0	0	0	0.172836894436217	0.441224173189479	0	0	0	0	0	0	0	0.149561629706034	0.232078390923156	0	0.392470345538938	0	85	10.4778042032622	14.6536527161518	53	4894430.33846154	43	3370677.43181818	1892409.68656716	5.13040561701327	4.17584851288958	36	29	2
959efb81-1d56-4659-9b7a-09f2b62483f2	SA507253	SP103448	C0036RT	Kidney-RCC	10	-2	14	0	0	0	0	0	0	0	0	4	0	0	0	0	2	0	0.069778082818577	0.0935712651567147	0	0	0	0	0	0	0	0	0.605309734513274	0	0	0.15929203539823	2	6.87655024255283	10.0284899217319	0	29356536.7142857	2	29968691.5	31397052.6666667	1.59589717508638	3.15193967917903	1	1	0
95e8d38a-122e-494c-a304-bef4275fed7e	SA484108	SP91666	TCGA-DI-A1NN-01A	Uterus-AdenoCA	24	14	10	0	4	2	0	0	0	0	0	0	0	0	0	0	0	0	0.130713958110381	0.19538296896499	0	0	0	0	0	0	0	0	0	0.330922242314647	0.256781193490054	0	40	47.9536193295722	52.5053588460922	53	9273997.37579618	45	6155298.18532819	1354947.47058824	2.33720945404788	4.55173951652005	26	25	0
9623d295-c23d-4f2f-827c-69f767a26f1f	SA312734	SP58245	TCGA-66-2789-01A	Lung-SCC	42	20	38	0	0	0	0	0	0	0	0	0	0	0	0	0	0	0	0	0.508102810213428	0	0	0	0	0	0	0	0	0	0	0.099749373433584	0	98	29.8446309371624	45.812448759085	40	6416285.07194245	11	5728195.66108787	4771751.38	21.7544427957996	15.9678178219226	9	10	3
96517058-18d2-4847-8085-768ca8aa1565	SA500715	SP98090	TCGA-DD-A3A9-01A	Liver-HCC	-12	-16	-10	0	0	0	0	0	0	0	0	0	0	0	0	0	0	0	0.0093113086078573	0.530775994724115	0	0	0	0	0	0	0.241764281003674	0	0.240868184224457	0	0	0	49	39.4440336588106	65.4031056416216	28	11515776.0673077	4	7697042.68217054	5118157.7987013	22.932022160403	25.959071982811	29	27	1
968929b0-6bfb-4a2c-bd4d-570bfcdb8a6a	SA554611	SP121824	TCGA-DX-A2J4-01A	SoftTissue-Liposarc	-2	-8	6	0	0	0	0	0	0	0	0	0	0	0	0	0	0	0	0.109463584823375	0.416921064108155	0	0	0	0	0	0	0	0	0	0.542372881355932	0	0.457627118644068	109	5.1958532659765	5.68073994469257	94	51756853	162	1124243.01986755	97906.3310810811	0.820295307641916	0.484886678716066	104	93	25
9689cb33-8ac9-4ee5-800d-3900769988af	SA417850	SP80217	TCGA-G9-6370-01A	Prost-AdenoCA	-32	-18	-30	NA	NA	NA	NA	NA	NA	NA	NA	NA	NA	NA	NA	NA	NA	NA	0.261904761904762	0.738095238095238	0	0	0	0	0	0	0	0	0	0	0	0	0	5.1958532659765	5.1958532659765	0	51756853	0	51756853	0	0.0297336538612252	0	0	0	0
96dc785c-8417-4813-8d15-c32b22d78b74	SA301566	SP57251	TCGA-60-2722-01A	Lung-SCC	72	20	34	0	1	0	0	0	0	0	0	0	0	0	0	0	0	0	0	0.485116020190776	0	0	0	0	0	0	0	0	0	0.196816976127321	0.0816976127320955	0	25	20.5546308341659	65.0085243928599	37	12284908.2	22	7500717.05019305	6356173.71291866	20.0830066801952	44.453893558694	20	26	7
96e3db14-2bb1-4f68-aed6-5e794750c96e	SA164634	SP28653	TCGA-06-0125-01A	CNS-GBM	18	4	2	0	0	0	0	0	0	4	0	0	0	0	0	0	0	0	0.315868263473054	0.684131736526946	0	0	0	0	0	0	0	0	0.40567612687813	0.120200333889816	0.0909849749582638	0.272954924874791	31	5.89279631008312	14.1240979411518	26	3313392.61111111	29	4873301.46590909	7350803.76470588	3.58522450189353	8.23130163106871	25	20	2
96f337d2-cec4-4484-87cd-ab2109d2bf50	SA469339	SP90245	TCGA-AJ-A23M-01A	Uterus-AdenoCA	10	8	10	0	4	0	0	0	0	0	0	0	0	0	0	0	0	0	0.0505958909117497	0.586605249689259	0	0	0	0	0	0	0	0	0	0.289424860853432	0.100185528756957	0.194805194805195	59	22.4929490142997	53.8437974234282	158	4913340.11510791	43	2940398.00719424	2282750.63788969	4.95430301441261	31.3508484091286	19	12	1
97064332-1d4f-4571-93ff-354ffe6d7df9	SA46812	SP4265	TCGA-B6-A0RU-01A	Breast-AdenoCA	44	14	24	0	4	0	0	0	0	2	0	0	0	0	0	0	0	0	0.0874070736652399	0.132236990313134	0	0	0.593151610723136	0	0	0	0	0.222627737226277	0	0.171532846715328	0.0656934306569343	0.423357664233577	20	42.4476863439707	46.6482008335868	132	8261799.57051282	42	6351484.82511211	1903587.80597015	1.68497098800118	4.20051448961607	21	12	2
973d0577-8ca4-44a1-817f-1d3c1bada151	SA3745	SP1419	TCGA-BT-A20V-01A	Bladder-TCC	38	20	22	0	0	0	0	0	0	0	0	0	0	0	0	0	0	0	0.114115308151093	0.213280318091451	0	0	0	0	0	0	0	0	0	0.176245210727969	0.240102171136654	0.132822477650064	79	37.0547018040434	70.8711551327396	91	8212360.11678832	25	4445999.19214876	2958992.14121037	4.56970513565643	33.8164533286963	43	33	4
978ae91e-6ebe-4efa-97ff-cfad511ae7b3	SA434006	SP82417	TCGA-DA-A3F8-06A	Skin-Melanoma	-22	-16	-16	0	0	0	0	0	0	0	0	0	0	0	0	0	0	0	0	0	0	0	0	0	0	0	0	0	0.263556116015132	0	0	0.119798234552333	3	18.0851765898875	36.9691839148143	3	17433849.7419355	6	24550457.4444444	40308660.2142857	91.8990634325587	18.8840073249267	2	3	475
97a6f44a-c622-11e3-bf01-24c6515278c0	SA560711	SP99113	RK073_C01	Biliary-AdenoCA	-42	-20	-28	0	0	0	0	0	0	0	0	0	0	0	0	0	0	0	0.0467439073112265	0.745105872952457	0	0	0	0	0	0	0	0	0.620253164556962	0	0	0.151898734177215	0	5.1958532659765	5.1958532659765	1	51756853	0	51756853	0	0.930796039175849	0	0	0	1
97c1a300-978d-4df1-9e97-ce2f92b9eff1	SA556653	SP123890	TCGA-KM-8441-01A	Kidney-ChRCC	-8	-22	-2	NA	NA	NA	NA	NA	NA	NA	NA	NA	NA	NA	NA	NA	NA	NA	0.138645418326693	0.344223107569721	0	0	0	0	0	0	0	0	0.693877551020408	0	0	0.244897959183673	0	0	0	0	0	0	0	0	0.449719941926792	0	1	0	0
987528ac-437a-4eb8-a335-4f2076d5c006	SA20603	SP2793	TCGA-AO-A124-01A	Breast-AdenoCA	26	14	24	0	0	2	0	0	0	2	0	0	0	0	0	0	0	0	0.0243076714740334	0.189112329880154	0	0	0.60857200893764	0	0	0	0	0.459906880496637	0	0	0.0920848422141749	0.3445421624418	155	49.858318000497	72.1575128222526	398	2824347.06529851	144	1911798.72338569	1109952.96721311	5.3768323058175	22.2991948217557	31	35	10
987d41ee-6bab-490c-b0f2-bf28c0089de9	SA83146	SP6825	TCGA-A8-A09I-01A	Breast-AdenoCA	16	16	2	0	0	0	0	0	0	0	0	0	0	0	0	0	0	0	0.0823349307774228	0.417398828541001	0	0	0	0	0	0	0	0.219289340101523	0	0.169543147208122	0.23248730964467	0	137	34.9572207142012	49.5240331424986	98	7747499.54014599	26	4176944.78611111	1983375.2735426	5.40809136016183	14.5668124282974	86	88	14
98bb3025-0637-4106-8621-12df7b5d662f	SA82936	SP12856	TCGA-EW-A1J5-01A	Breast-LobularCA	-26	8	-30	0	0	0	0	0	0	0	0	0	0	0	0	0	0	0	0.0115868788271984	0.0394955496369141	0	0	0	0	0	0	0	0	0	0.578260869565217	0	0.217391304347826	12	8.46017437742296	16.0358475203802	7	17125106.6666667	20	11592787.0238095	8519276.11111111	15.666203532695	7.57567314295725	6	7	49
992d9566-b1da-421a-bf36-d23382b115fa	SA269653	SP49286	TCGA-FV-A3I1-01A	Liver-HCC	-26	-16	-4	0	4	0	0	0	0	0	0	0	0	0	0	0	0	0	0	0.74824698091157	0	0	0	0	0	0	0	0	0.372131147540984	0	0	0.173770491803279	29	11.4246672136251	19.8638468542782	10	8067153.72093023	32	6031267.46	4495423.43859649	3.75532478574765	8.43917964065313	15	10	2
995a1ad2-faca-4a37-a59d-e62455985afb	SA542094	SP116670	tumor_4181460	Lymph-BNHL	-38	4	6	0	0	0	0	0	0	0	0	0	0	0	0	0	0	0	0.0167356895671413	0.2824644012027	0.0505474556078743	0.158166449197254	0	0	0	0	0	0	0.28169014084507	0	0.189726594863297	0	13	0.742079651536956	10.0178019206053	7	1877649.41666667	4	11265589.0740741	18775940.8	6.41410324892528	9.27572226906832	2	2	57
99696731-c88f-427b-975b-1d90013e63ff	SA476234	SP90893	TCGA-AP-A05A-01A	Uterus-AdenoCA	26	8	4	0	4	0	0	0	0	0	0	0	0	0	0	0	0	0	0.113026819923372	0.15016209843796	0	0	0	0	0	0	0	0	0	0.317982456140351	0.0964912280701754	0.179824561403509	25	5.74931468831661	17.5737217704002	122	6019540.10344828	79	1772729.53488372	1319944.58455882	2.47691754935859	11.8244070820836	30	22	1
9988eb07-01f6-4f83-8699-bb63e0525f08	SA197656	SP30332	TCGA-CV-5432-01A	Head-SCC	72	14	40	0	1	0	0	0	0	0	0	0	0	0	0	0	0	0	0.00359952006399147	0.464776125088083	0	0	0	0	0	0	0	0	0	0	0.0950984499371596	0	62	35.449418401814	65.52474800747	26	3982536.05639098	120	2689714.71428571	1945363.03246753	19.1020336919205	30.0753296056559	43	48	11
99bdc3da-c622-11e3-bf01-24c6515278c0	SA560644	SP50115	RK075_C01	Liver-HCC	-40	-22	-28	0	0	0	0	0	0	0	0	0	0	0	0	0	0	1	0	0.889719067543335	0	0	0	0	0	0	0.110280932456665	0	0.352813852813853	0	0	0.158008658008658	65	5.67310574549747	14.6147970704404	16	3607075.72340426	16	3797757.13043478	3929551.63235294	5.09573855116056	8.9416913249429	12	13	4
9a015939-8810-4808-9dfa-fb60a1173bc7	SA507446	SP103688	C0084RT	Kidney-RCC	-4	-10	0	0	0	0	0	0	0	0	0	4	0	0	0	0	0	0	0.0403446102122295	0.264971632695945	0	0	0	0	0	0	0	0	0.667634252539913	0	0	0.126269956458636	2	8.98241180174693	8.98241180174693	0	18182221	0	18182221	0	1.75665140905097	0	0	1	0
9a90f951-ad96-4883-b97f-ac43395dae5d	SA556822	SP123950	TCGA-KN-8418-01A	Kidney-ChRCC	-6	-16	-6	0	4	0	0	0	0	0	0	0	0	0	0	0	0	0	0.162776780371035	0.0149611011370437	0	0	0	0	0	0	0	0	0.328671328671329	0.216783216783217	0.034965034965035	0.0979020979020979	5	37.4008343564177	37.4008343564177	1	35487592.875	0	35487592.875	0	0.608597013209677	0	0	0	0
9ae0744a-9bc1-4cd7-b7cf-c6569ed9e4aa	SA236886	SP36586	TCGA-CJ-5681-01A	Kidney-RCC	-2	-4	4	0	0	0	0	0	0	0	0	0	0	0	0	0	2	0	0.0676110753380554	0.213135866065679	0	0	0	0	0	0	0	0	0.3810888252149	0	0.146131805157593	0.140401146131805	209	4.18652455245746	4.21611520100811	194	222230.08041958	617	218454.040955631	64175.8571428571	1.13191741910453	0.0295906485506589	203	203	1
9aecfc8f-62ea-4acf-aa00-d1f0fe6c6556	SA505799	SP101658	AOCS-097-1	Ovary-AdenoCA	-18	-8	-12	0	4	0	0	0	0	0	0	0	0	0	0	0	0	0	0.133093525179856	0.535457348406989	0	0	0.331449126413155	0	0	0	0	0	0.432432432432432	0	0.117117117117117	0.144144144144144	17	24.830363337754	29.9586107364829	14	11598850.4153846	1	9377674.74226804	4865911.65625	0.698888210377706	5.12824739872888	9	10	3
9b3e7a03-cf8c-4da8-bc36-20129d7783ba	SA542031	SP116642	tumor_4142605	Lymph-BNHL	-32	0	-12	3	0	0	1	0	0	0	0	0	0	0	0	0	0	0	0.0404323936932633	0.267021022455805	0	0	0	0.130494505494506	0.0445532728141424	0	0	0.142050040355125	0	0.170298627925747	0.324455205811138	0	26	3.73393513133929	11.7572156182685	3	4360523.69230769	12	6999701.76470588	9744446.96	6.05835926578511	8.02328048692924	1	1	22
9c181313-5b4c-41c5-9ad5-a5a86fe609aa	SA213351	SP34431	TCGA-CJ-4899-01A	Kidney-RCC	-6	-4	-2	0	0	0	0	0	0	0	0	4	0	0	0	0	0	0	0.0355466130114017	0.154594232059021	0	0	0	0	0	0	0	0	0.613588110403397	0.152866242038217	0	0.125265392781316	0	5.20813741418273	11.2541152815893	0	25939608.8333333	3	37368106.2222222	60225101	1.09522444579936	6.04597786740656	1	0	0
9c27fedd-b1b3-4af0-9e9b-20271854db08	SA542065	SP116606	tumor_4159421	Lymph-BNHL	-58	-8	-32	0	0	0	0	0	0	0	0	0	0	0	0	0	0	0	0.040232768134845	0.14838968596368	0	0	0	0.0986756295776061	0.0124410554830942	0	0	0.25635103926097	0.25635103926097	0	0.124711316397229	0.136258660508083	82	23.7069448747126	33.3820390319395	22	13329905.1666667	4	12669751.6875	11298663.6923077	7.29660783983712	9.67509415722685	8	9	25
9c399826-087f-44b9-98c0-bd881646b0f4	SA411189	SP71742	8043973	Panc-AdenoCA	28	12	12	0	4	0	0	0	0	0	0	0	0	0	0	0	0	0	0.202026878166997	0.587133729896453	0	0	0	0	0	0	0	0	0	0	0.388888888888889	0	14	9.09382278600849	58.7159093892608	2	10226521.8888889	16	14149154.0873016	15218962.8686869	1.6445038783571	49.6220866032523	8	11	5
9c681cd9-25fb-42ac-aa6b-bb962882fa22	SA268768	SP49469	TCGA-DD-A1EJ-01A	Liver-HCC	-4	4	-6	0	0	0	0	0	0	0	0	0	0	0	0	0	0	0	0.0440450054884742	0.469813391877058	0	0	0	0	0	0	0	0	0.32069970845481	0	0.0743440233236152	0.198250728862974	33	15.755496428008	58.7956196594694	26	8858976.74074074	35	8541692.15789474	8431154.30322581	2.63847177339403	43.0401232314613	20	15	0
9c70688d-6e43-4520-9262-eaae4e4d597d	SA50285	SP4523	TCGA-BH-A18R-01A	Breast-AdenoCA	10	4	-2	0	0	0	0	0	0	0	0	0	0	0	0	0	0	0	0.0910025706940874	0.363239074550129	0	0	0.320565552699229	0	0	0	0	0	0	0.276190476190476	0.114285714285714	0.244444444444444	48	8.04578159467905	27.5183276239212	56	3257258.34666667	137	2748486.97368421	2581858.79475983	1.40717034577716	19.4725460292422	40	39	5
9c730cfb-3fd6-428a-a0a4-c061ca5db06c	SA86155	SP15608	166-01-6TR	Lymph-CLL	-72	-20	-42	NA	NA	NA	NA	NA	NA	NA	NA	NA	NA	NA	NA	NA	NA	NA	0.0609911054637865	0.62007623888183	0	0	0	0	0	0	0	0	0.319587628865979	0.175257731958763	0.134020618556701	0	3	5.20865519062472	9.68408640213557	1	31130625.2	0	32154990.4444444	33435447	0.58078254161665	4.47543121151085	2	2	0
9c7b3ac8-1352-49cd-8a8c-df6b19f6fd64	SA288411	SP55004	TCGA-44-6148-01A	Lung-AdenoCA	-34	-18	-32	NA	NA	NA	NA	NA	NA	NA	NA	NA	NA	NA	NA	NA	NA	NA	0.137323943661972	0.72887323943662	0	0	0	0	0	0	0	0	0	0.333333333333333	0	0.428571428571429	0	5.03188347564887	9.57779335365113	0	75185279.5	0	40888357.1428571	27169588.2	0.204858531973891	4.54590987800226	0	0	0
9c857452-c81d-4b9e-87a8-5b41f4394f7c	SA410883	SP76009	8057483	Panc-AdenoCA	-24	-8	-26	0	1	0	0	0	0	0	0	0	0	0	0	0	0	0	0.161678403755869	0.38556338028169	0	0	0.304284037558685	0	0	0	0	0	0	0	0.159851301115242	0.267657992565056	8	21.9150293827346	64.4555730671758	21	10396982.5	23	10246424.3141361	10170552.4724409	1.21612930655585	42.5405436844413	9	10	2
9cb80280-c622-11e3-bf01-24c6515278c0	SA560737	SP99117	RK079_C01	Liver-HCC	-16	-12	-16	0	4	0	0	0	0	0	0	0	0	0	0	0	0	0	0	0.609444206315188	0	0	0	0	0	0	0.254250607229604	0	0	0.215017064846416	0.0767918088737201	0.155290102389079	11	18.9871354887521	30.2057012832178	27	6836181.6746988	11	6225197.86206897	5407267.91935484	5.2781578189848	11.2185657944657	16	15	1
9d3b0b87-5fc5-4d09-9c63-4d5fc4bc46d0	SA556615	SP123886	TCGA-KM-8439-01A	Kidney-ChRCC	-24	-20	-6	NA	NA	NA	NA	NA	NA	NA	NA	NA	NA	NA	NA	NA	NA	NA	0.178875638841567	0.398637137989779	0	0	0	0	0	0	0	0	0	0.387096774193548	0.112903225806452	0.354838709677419	0	5.1958532659765	5.1958532659765	0	51756853	0	51756853	0	0.21123626763719	0	0	0	0
9d691fa3-5c32-4b98-85c4-f6e0fd4c37e0	SA554704	SP121841	TCGA-DX-A3LW-01A	SoftTissue-Liposarc	-8	4	-8	0	0	0	0	0	0	0	0	0	0	0	0	0	0	0	0.0761117445838084	0.103192702394527	0	0	0.334378563283922	0	0	0	0	0	0	0.508620689655172	0.172413793103448	0.232758620689655	90	10.6327104675261	13.0480946360841	78	2146913.32432432	208	941844.043478261	271354.368421053	1.25838450310765	2.41538416855793	79	76	17
9ddf2119-a222-4fa5-a9f3-0bec7eeea36b	SA46739	SP9930	TCGA-EW-A1PB-01A	Breast-AdenoCA	14	2	24	0	4	2	0	0	0	2	0	0	0	0	0	0	0	0	0.0170842824601367	0.0626423690205011	0	0	0.397937231080739	0	0	0	0	0.444981862152358	0	0	0.0628778718258767	0.425634824667473	100	55.7251288348169	60.5855442769149	218	5206105.32307692	62	3840420.06471816	958292.084415584	5.70190185868725	4.86041544209802	16	19	9
9df57388-7de1-4c90-910e-ef63a246dff1	SA528768	SP110826	8069317	Panc-AdenoCA	-2	0	-16	0	4	0	0	0	0	0	0	0	0	0	0	0	0	0	0.334192641199906	0.19146941645184	0	0	0	0	0	0	0	0	0	0	0.387387387387387	0	24	19.4653725376864	23.0962813528643	29	5851760.94059406	2	4869953.32638889	2563847.06976744	1.52251312934874	3.63090881517791	33	32	4
9dfcbabf-2bc0-43a2-bdde-d0b2aaca3f6b	SA556898	SP124033	TCGA-KO-8411-01A	Kidney-ChRCC	-12	-20	-12	NA	NA	NA	NA	NA	NA	NA	NA	NA	NA	NA	NA	NA	NA	NA	0.312285518188058	0.303363074811256	0	0	0	0	0	0	0	0	0.229885057471264	0	0.0344827586206897	0.160919540229885	1	40.6476951412916	40.6476951412916	0	31965725.5789474	0	31965725.5789474	0	0.526373014976637	0	0	1	0
9e272bea-9193-4c10-a802-f7e18b2937a3	SA414727	SP79968	TCGA-CH-5788-01A	Prost-AdenoCA	-2	4	-6	0	0	0	0	0	0	0	0	0	0	0	0	0	0	0	0.0889710062535532	0.292211483797612	0	0	0	0	0	0	0	0	0.533333333333333	0	0.0528735632183908	0	88	16.7207382872725	29.7700194623006	34	3203045.36538462	8	4256621.86124402	7357714.94339623	1.255783859675	13.049281175028	46	46	8
9e5f0a23-e184-4611-b42b-e882dcf23acd	SA100937	SP21057	TCGA-AA-3529-01A	ColoRect-AdenoCA	44	18	30	0	1	0	0	0	0	0	0	0	0	0	0	0	0	0	0.152282590781739	0.124924463000604	0	0	0	0	0	0	0	0	0	0	0.557719054242003	0	88	1.70936723175366	17.38268146962	26	692021.106666667	31	2652216.21105528	3837818.08870968	6.59616236987355	15.6733142378663	4	5	3
9e6806c4-d331-4025-abee-2f576e3bf182	SA505692	SP102045	AOCS-155-13	Ovary-AdenoCA	28	18	24	0	4	0	2	0	0	0	0	0	0	0	0	0	0	0	0.0387860082304527	0.0188271604938272	0	0	0.598868312757202	0	0	0	0	0.664342629482072	0	0	0	0.335657370517928	160	29.9009159177543	41.5961860228135	25	5247876.64739884	46	4462850.16254417	3228217.6	7.11891642230935	11.6952701050592	17	20	0
9e7b51fb-2249-451a-bf23-bb2a3d935928	SA554836	SP121865	TCGA-DX-A3U7-01A	SoftTissue-Leiomyo	-6	8	4	0	0	0	0	0	0	0	0	0	0	0	0	0	0	0	0.0722319420144964	0.331417145713572	0	0	0	0	0	0	0	0	0.310185185185185	0.25	0.125	0.199074074074074	58	25.4992322534531	61.242285814919	30	3887794.23979592	172	3222072.40140845	2871315.73387097	1.43683710602322	35.7430535614659	30	28	23
9e842227-2bc6-4185-bedb-abeb03836b51	SA542055	SP116604	tumor_4112447	Lymph-BNHL	-64	4	-22	3	0	0	1	0	0	0	0	0	0	0	0	0	0	0	0.0730929264909847	0.303606102635229	0	0	0	0.072122052704577	0.0425797503467406	0	0	0	0.474393530997305	0	0.250673854447439	0	4	0.0692033830813338	6.49316153331402	2	413608.6	2	17639885.4545455	31995116.1666667	2.6152851633763	6.42395815023269	1	2	15
9e99b8d9-6f0d-4fe0-9c1e-d286c0714909	SA538951	SP115026	783-01-14TR	Lymph-CLL	-66	-20	-44	0	0	0	0	0	0	0	0	0	0	0	0	0	0	0	0.0907774022211492	0.346209560598745	0	0	0	0	0	0	0	0	0.378947368421053	0	0.368421052631579	0	4	0.0231865463967798	0.0482146739671192	1	352007	2	365986	379965	0.749505343189082	0.0250281275703393	0	0	4
9ebac79d-8b38-4469-837e-b834725fe6d5	SA528761	SP110823	8068589	Panc-AdenoCA	8	8	12	0	1	0	0	0	0	0	0	0	0	0	0	0	0	0	0.0886847599164927	0.0959498956158664	0	0	0	0	0	0	0	0	0	0	0.406344410876133	0	39	53.8460582643546	73.6935681502279	44	10547935.083871	7	9323169.35	7089773.01176471	4.29139173517871	19.8475098858733	13	12	1
9f5e6063-d19e-4f56-b3f9-5c2260d3bfc9	SA416377	SP80160	TCGA-EJ-5506-01A	Prost-AdenoCA	-42	-18	-32	0	0	0	0	0	0	0	0	0	0	0	0	0	0	0	0.186351706036745	0.364829396325459	0	0	0	0	0	0	0	0	0.235294117647059	0	0	0	1	5.1958532659765	5.1958532659765	0	51756853	0	51756853	0	0.135240382842778	0	0	0	0
9fb73d89-f7c4-47b2-810b-3ce37cd8a3c9	SA556670	SP123892	TCGA-KM-8442-01A	Kidney-ChRCC	0	-16	-6	NA	NA	NA	NA	NA	NA	NA	NA	NA	NA	NA	NA	NA	NA	NA	0.328106852497096	0.0882694541231127	0	0	0	0	0	0	0	0	0.611111111111111	0	0.05	0.25	2	43.9794002891856	43.9794002891856	0	38654728.2647059	0	38654728.2647059	0	0.621149730725266	0	0	0	0
9fc0e0e8-1b0f-400c-b4cf-126193283695	SA556244	SP123840	TCGA-KL-8325-01A	Kidney-ChRCC	-28	-20	-26	NA	NA	NA	NA	NA	NA	NA	NA	NA	NA	NA	NA	NA	NA	NA	0.307147076196102	0.192557590076787	0	0	0	0	0	0	0	0	0.3359375	0	0	0.1171875	6	34.804681500904	34.804681500904	1	30193596.6571429	0	30193596.6571429	0	0.610166335243758	0	0	0	0
9ff21093-58d7-4b69-aade-c242a383ea56	SA534391	SP114032	TCGA-EK-A2R9-01A	Cervix-SCC	38	20	24	0	0	0	0	0	0	0	0	0	0	0	0	0	0	0	0.205553067622033	0.537393640841917	0	0	0	0	0	0	0	0	0	0.192429022082019	0.107255520504732	0	14	2.45311470056347	12.5710653597084	5	4655251	5	5531822.33333333	5796447.64150943	1.79368969885686	10.1179506591449	6	17	3
9ffcb7fa-424c-4f93-87a7-ce5e9053c613	SA294660	SP56079	TCGA-73-4666-01A	Lung-AdenoCA	48	26	22	0	4	0	0	0	0	0	0	0	0	0	0	0	0	0	0.00789490043307984	0.147640854555627	0	0	0.154105969870905	0	0	0	0	0	0	0	0	0	38	28.54001723647	52.4411744594549	8	12743553.5441176	4	12439635.9140625	12095195.9333333	22.460695044215	23.901157222985	3	3	1
a0583407-712d-46f3-8c4e-4eeaa0149087	SA435584	SP82471	TCGA-D3-A1Q1-06A	Skin-Melanoma	18	6	18	0	0	0	0	0	0	0	0	0	0	0	0	0	0	0	0.0716862037871957	0.382626991283439	0	0	0	0	0	0	0	0	0.523605150214592	0	0	0	81	40.2036160053001	74.8853696574345	96	5523547.23529412	71	4218455.21150278	3311457.29559748	2.43319538498439	34.6817536521343	47	56	7
a0e317b1-3f3b-4d25-b2d9-fcc2211dfda3	SA461598	SP89519	TCGA-AP-A0LO-01A	Uterus-AdenoCA	14	6	0	0	0	0	0	0	0	1	0	0	0	0	0	0	0	0	0.244163796402602	0.296593953310371	0	0	0	0	0	0	0	0	0	0.157766990291262	0.201456310679612	0	0	0	28.051992922977	1	0	2	25051286.4705882	25051286.4705882	0.952885918381579	28.051992922977	0	0	0
a0eb2611-1ca6-44b7-897e-ce18399eb7bc	SA507494	SP103144	C0063RT	Kidney-RCC	-4	-6	6	0	0	0	0	0	0	0	0	0	0	0	0	0	4	0	0.0272847293530879	0.125715123954819	0	0	0	0	0	0	0	0	0.690590111642743	0.125996810207337	0	0.119617224880383	4	2.89167127050433	3.6699161431685	2	87799926	3	55714902.5	23629879	2.51970207231073	0.77824487266417	0	1	0
a0f94565-9169-49ee-8e6a-21bdc43d9de6	SA121756	SP22750	TCGA-AA-3514-01A	ColoRect-AdenoCA	18	8	12	0	0	0	0	0	0	0	0	0	0	0	0	0	0	0	0.266316639741519	0.403957996768982	0	0	0	0	0	0	0	0	0	0	0.391479099678457	0	4	0.609608324423273	7.48821015721231	2	3701912.2	0	17489601	26106906.5	4.4858162126749	6.87860183278904	1	2	1
a0fe80e0-e3ac-485b-8a1a-4c80c101b874	SA189184	SP31814	TCGA-CN-5365-01A	Head-SCC	78	16	42	0	4	0	0	0	0	0	0	0	0	0	0	0	4	0	0.0505037115588547	0.161452810180276	0	0	0	0	0	0	0	0.204081632653061	0.216836734693878	0	0.104591836734694	0	78	17.7209031776361	24.9883378578081	33	6537821.7037037	19	4817679.55483871	2934821.25675676	2.71142650861465	7.26743468017197	20	17	6
a1724132-f95c-4622-8987-fe3183b9dce3	SA86605	SP16058	386-01-10TR	Lymph-CLL	-56	-14	-32	NA	NA	NA	NA	NA	NA	NA	NA	NA	NA	NA	NA	NA	NA	NA	0.0868184224457385	0.465325569084171	0	0	0	0	0	0	0	0	0.5390625	0.140625	0.171875	0	3	6.58914901354993	6.58914901354993	0	28129598.1428571	0	28129598.1428571	0	0.687728041972426	0	1	1	1
a1a75f66-c622-11e3-bf01-24c6515278c0	SA560671	SP99129	RK083_C01	Liver-HCC	-40	-16	-36	0	0	0	0	0	0	0	0	0	0	0	0	0	0	0	0.00284679089026915	0.889298654244306	0	0	0	0	0	0	0	0	0.279527559055118	0	0	0.213910761154856	71	43.4135830554819	62.9577339078995	20	9090815.80689655	7	9279553.86407767	9728193.50819672	5.69219233192382	19.5441508524177	4	4	1
a1fc7064-abf5-477d-983e-576a784e1d40	SA366811	SP66687	TCGA-24-1548-01A	Ovary-AdenoCA	12	14	6	0	4	0	0	0	0	0	0	0	0	0	0	0	0	2	0.0704099821746881	0.282234105763518	0	0	0.598930481283422	0	0	0	0	0	0	0.273730684326711	0.189845474613687	0	31	40.8880926932107	65.24877444693	47	12932153.4479167	3	9807678.45544554	6977965.25471698	2.43337962384959	24.3606817537193	11	6	2
a2238b5f-0513-487a-9b1b-7bef85ebf336	SA408570	SP69765	8014827	Panc-AdenoCA	10	0	12	0	1	0	0	0	0	0	0	0	0	0	0	0	0	0	0.180558516307823	0.551268386271584	0	0	0	0	0	0	0	0	0	0	0.468354430379747	0	22	46.2366078365136	57.6909245860765	10	10882820.9457364	6	11016803.5345912	11592928.6666667	1.69167286129133	11.4543167495629	12	16	4
a29278af-7ecf-403e-b6a9-623ea7879d05	SA560607	SP127636	TCGA-FF-8061-01A	Lymph-BNHL	-4	16	20	0	0	0	0	0	0	0	0	0	0	0	0	0	0	0	0.0230860634866746	0.399649182368585	0	0	0	0.0550557347366039	0.0250099021105641	0	0	0	0	0	0.551372549019608	0	14	5.37421143886861	5.73170965284691	7	8922251.94444444	4	7447124	2136663.4	6.40773567601924	0.3574982139783	0	1	18
a2a67c8a-c622-11e3-bf01-24c6515278c0	SA560693	SP99133	RK084_C01	Liver-HCC	-36	-2	-6	0	0	0	0	0	0	0	0	0	0	0	0	0	1	0	0.000941297278795139	0.71983570083861	0	0	0	0	0	0	0.279223001882595	0	0.345188284518828	0	0	0.186192468619247	9	10.4881023820961	18.834768027363	7	16760560.8421053	3	12432191	9386301.11111111	4.3792517041103	8.34666564526691	4	2	0
a2ee5dde-4342-4e78-88c5-3c9a8e10cbf5	SA513133	SP105213	TCGA-HU-8608-01A	Stomach-AdenoCA	-18	14	-6	0	0	0	0	0	0	0	0	0	0	0	0	0	0	0	0.110412079270211	0.654713222187271	0	0	0	0	0	0	0	0	0	0	0.587412587412587	0	11	6.79180095057698	9.31473518010993	8	15612549.7692308	0	11598224.4583333	6854021.81818182	3.40362569047495	2.52293422953296	5	4	0
a2f02ff7-8433-4cb5-9324-34f13edeaca1	SA554656	SP121831	TCGA-DX-A3LT-01A	SoftTissue-Liposarc	-14	0	10	0	0	0	0	0	0	0	0	0	0	0	0	0	0	0	0.0960698689956332	0.18874332848132	0	0	0	0	0	0	0	0	0	0.42152466367713	0.130044843049327	0.269058295964126	94	0	0	72	0	333	0	0	1.47321313743152	0	94	103	15
a2f143d6-ba07-4ff0-960d-b29c3c716665	SA268699	SP49205	TCGA-CC-5261-01A	Liver-HCC	-14	-6	-22	0	0	0	0	0	0	0	0	0	0	0	0	0	0	0	0.049397836293121	0.798530312308634	0	0	0	0	0	0	0	0.122340425531915	0.313829787234043	0	0.0771276595744681	0.127659574468085	32	23.6240891243486	44.3195454798639	11	8609411.35365854	20	9326940.1971831	10307562.95	1.77595630962779	20.6954563555152	5	5	0
a3135834-3af0-4e98-bc6f-ad8ddf33db80	SA505420	SP101552	AOCS-064-1	Ovary-AdenoCA	20	2	12	0	1	0	0	0	0	0	0	0	0	0	0	0	0	0	0.0261672350934964	0.0894390215218158	0	0	0.852757850170528	0	0	0	0	0.479166666666667	0	0.165972222222222	0	0.354861111111111	138	27.7744010076915	56.6951523072306	113	4154262.09852217	108	3141308.55839416	2545280.82318841	6.15251202609642	28.9207512995391	22	20	2
a315b798-f037-48d5-91ed-e733e3bbd6ee	SA190644	SP29987	TCGA-CR-6491-01A	Head-SCC	78	18	38	0	1	0	0	0	0	0	0	0	0	0	0	0	0	0	0.0779800142755175	0.243278610516298	0	0	0	0	0	0	0	0	0.330985915492958	0	0.118838028169014	0.130281690140845	36	17.625772556676	25.8135088338184	28	9754087.35185185	19	7077058.4587156	4448702.81818182	6.05165683417709	8.18773627714245	12	12	7
a31b6123-c1b7-4cd0-86d8-b2e640cce9da	SA320982	SP59376	tumor_4177434	Lymph-BNHL	-32	8	-4	0	0	0	0	0	0	0	0	0	0	0	0	0	0	0	0.144615384615385	0.379487179487179	0	0	0	0	0	0	0	0	0	0.142857142857143	0.333333333333333	0	10	0.856522315257114	1.58659526329896	1	2167218.33333333	2	2535465.94736842	3166747.57142857	0.704276574113497	0.730072948041841	4	5	4
a330a96e-9897-4605-b5f1-5b5ef45cd365	SA505272	SP101519	AOCS-004-1	Ovary-AdenoCA	14	16	26	0	4	0	0	0	0	0	0	0	0	0	0	0	0	1	0.0429010620458357	0.409167132476244	0	0	0.547931805477921	0	0	0	0	0.166259168704156	0.273838630806846	0	0.0562347188264059	0.156479217603912	64	52.4428529146618	66.5344759768157	22	12063063.3333333	16	9902886.53431373	5942562.40277778	2.58322138022677	14.0916230621538	9	10	2
a335b03d-41ac-4d41-a2a9-3134b5b0a0a7	SA507271	SP102842	C0016RT	Kidney-RCC	2	-6	2	0	1	0	0	0	0	0	0	4	0	0	0	0	0	0	0.0798672566371681	0.138495575221239	0	0	0	0	0	0	0	0	0.622998544395924	0	0	0.171761280931587	1	13.1552142097441	15.5427679157246	3	30725559.6153846	3	27760332.9411765	18123346.25	1.65665346371702	2.38755370598045	0	0	0
a3deafcb-b54f-4b7e-89ac-c92c16fb919f	SA556467	SP123969	TCGA-KN-8426-01A	Kidney-ChRCC	-12	-16	-2	NA	NA	NA	NA	NA	NA	NA	NA	NA	NA	NA	NA	NA	NA	NA	0.191345772131798	0	0	0	0	0	0	0	0	0	0.531468531468531	0.13986013986014	0	0.237762237762238	9	0	0	7	0	6	0	0	0.914934487980275	0	8	7	4
a3edc9cc-f54a-4459-a5d0-097879c811e5	SA518695	SP107947	8067239	Panc-AdenoCA	-6	-4	-24	0	4	0	0	0	0	0	0	0	0	0	0	0	0	0	0.248841519925857	0.552131603336423	0	0	0	0	0	0	0	0	0	0	0.379310344827586	0	14	15.9489285355401	29.7910393520607	4	12542385.7631579	10	10990890.345679	9619801.37209302	1.53280151140847	13.8421108165206	11	8	0
a441697c-4ca0-4eab-9b01-b9cb50223ce2	SA495388	SP97278	TCGA-HE-A5NL-01A	Kidney-RCC	-16	-14	-20	0	0	0	0	0	0	0	0	0	0	0	0	0	0	0	0.0331845526877547	0.200853871531147	0	0	0	0	0	0	0	0	0.679704016913319	0	0	0.134249471458774	0	5.1958532659765	27.3457144001786	0	38817639.75	1	31430273.8076923	30087116.3636364	1.92149670021657	22.1498611342021	0	0	0
a4c838df-6ac4-455a-8096-8ec680064374	SA512390	SP105577	TCGA-D7-A4YX-01A	Stomach-AdenoCA	20	14	22	0	0	0	0	0	0	0	0	0	0	0	0	0	0	0	0.165918275707229	0.44791198922317	0	0	0	0.0445666816344859	0.0231252806466098	0	0	0	0.263285024154589	0	0.376811594202899	0.121980676328502	65	7.34479776889479	18.3022324364143	13	2582219.49411765	7	4483079.85245902	8849921.21621622	3.16596352111852	10.9574346675195	5	4	0
a4f8305f-4409-4776-b34d-4878d18c8693	SA245194	SP37432	TCGA-BP-5010-01A	Kidney-RCC	14	-10	4	0	0	0	0	0	0	4	0	4	0	0	0	0	0	0	0.070859167404783	0.029052258635961	0	0	0	0	0	0	0	0	0.576519916142558	0.0733752620545073	0	0.153039832285115	7	14.6140143656657	14.6191688396827	0	33593744.6153846	0	31205193.8571429	154034	2.24951933286569	0.00515447401700553	0	0	1
a54aac0e-4108-49cf-bf50-687031c7cda6	SA230934	SP35989	TCGA-BP-4807-01A	Kidney-RCC	6	-8	6	0	0	0	0	0	0	0	0	4	0	0	0	0	0	0	0.0370559672885254	0.189624329159213	0	0	0	0	0	0	0	0	0.512376237623762	0	0.0321782178217822	0.170792079207921	5	12.1641963403597	12.1641963403597	1	27962262.4615385	1	27962262.4615385	0	1.45535477490965	0	2	2	0
a56cd282-f6c5-4373-b3d8-676562894598	SA211251	SP39102	TCGA-AK-3455-01A	Kidney-RCC	-6	-6	12	0	0	0	0	0	0	0	0	4	0	0	0	0	0	0	0.0671478565179353	0.202099737532808	0	0	0	0	0	0	0	0	0.622516556291391	0.132450331125828	0	0.123620309050773	2	10.7547472375069	14.1966051773068	1	17186673.8947368	0	17960502.875	20901053	1.67935855540908	3.44185793979988	3	3	1
a592e80a-3b1a-46aa-be30-bcd87d6bca6f	SA556840	SP123953	TCGA-KN-8419-01A	Kidney-ChRCC	-8	-16	-12	NA	NA	NA	NA	NA	NA	NA	NA	NA	NA	NA	NA	NA	NA	NA	0.247929320817228	0.155715074544451	0	0	0	0	0	0	0	0	0.491666666666667	0	0.0666666666666667	0.2	1	0	41.6366304099801	0	0	0	31106261.8	31106261.8	0.649181177156995	41.6366304099801	0	0	0
a5d5c238-0447-47fa-9a81-3b823cbdcea6	SA411923	SP77059	8058509	Panc-AdenoCA	-6	0	-14	0	4	0	0	0	0	0	0	0	0	0	0	0	0	0	0.175054704595186	0.189121600500156	0	0	0	0	0	0	0	0	0	0	0.301089918256131	0	28	44.8689499832093	52.06730611242	21	8789404.21935484	13	7984452.61616162	5082882.88372093	2.27953918716146	7.19835612921066	22	24	8
a64000df-16e5-4b88-865f-5c680adf60eb	SA88019	SP19750	TCGA-AA-A01S-01A	ColoRect-AdenoCA	24	10	28	0	4	0	0	0	0	0	0	0	0	0	0	0	0	0	0.221851905520939	0.446022315606434	0	0	0	0	0	0	0	0	0	0	0.350197628458498	0	20	8.23767740931156	20.9716077934316	14	4466444.92857143	36	5262493.66942149	5948320.27692308	2.52722942226115	12.7339303841201	15	11	1
a67f4531-99ef-43df-82f5-f6abc4b11826	SA517535	SP107624	TCGA-C5-A1MQ-01A	Cervix-SCC	38	20	26	0	0	0	0	0	0	0	0	0	0	0	0	0	0	0	0.13634974014063	0.504127178232956	0	0	0	0	0	0	0	0.266272189349112	0	0.260355029585799	0.130177514792899	0	18	9.15074966446556	43.8151901613077	15	8419532.24242424	12	9112070.57534247	9314316.28318584	1.20585252681633	34.6644404968422	10	8	4
a6c14ebc-81a2-44f7-af87-2b7ec85e5696	SA68206	SP5820	TCGA-A8-A07I-01A	Breast-AdenoCA	-14	12	-18	0	0	0	0	0	0	0	0	0	0	0	0	0	0	0	0.179867256637168	0.552212389380531	0	0	0	0	0	0	0	0	0	0.246418338108883	0.0916905444126074	0.206303724928367	71	15.1242714922939	24.729224349176	49	2495754.54891304	116	1403466.14953271	830870.521367521	1.62454727729523	9.60495285688216	184	159	10
a762dd44-a8ac-4269-8163-bbf6d0f8d4b3	SA303098	SP56502	TCGA-43-3920-01A	Lung-SCC	56	16	36	0	4	0	0	0	0	4	0	0	0	0	0	0	0	0	0.00332160140783106	0.426924769027717	0	0	0	0	0	0	0	0	0	0	0.0903294367693943	0	52	34.4656090630137	68.7911548299606	37	9536619.18518518	52	5958620.73913043	4328140.43459916	16.8363467553574	34.3255457669469	22	24	62
a78544d7-65c6-4778-af62-ceec24c14056	SA266547	SP48850	TCGA-IK-7675-01A	CNS-Oligo	-20	-16	-18	0	4	0	0	0	0	0	0	0	0	0	0	0	0	0	0.0739841346932168	0.620851546057957	0	0	0	0	0	0	0	0	0	0.673740053050398	0.175066312997347	0	14	17.9119739952988	20.5598726137304	12	16727294.78125	6	11170946.4181818	3440374.7826087	2.20421597142665	2.64789861843167	9	7	1
a7e1deb7-2e3d-4e36-90c7-9cae34cdcfb3	SA86053	SP15506	125-01-4TR	Lymph-CLL	-66	-16	-44	NA	NA	NA	NA	NA	NA	NA	NA	NA	NA	NA	NA	NA	NA	NA	0.0851063829787234	0.341350601295097	0	0	0	0	0	0	0	0	0	0.335483870967742	0.27741935483871	0	1	5.1301450495605	5.1301450495605	1	30661392.8	0	30661392.8	0	0.772198608519167	0	0	0	2
a8041e86-071e-46cd-8fb5-7ecdc1ab0553	SA192767	SP30083	TCGA-CV-7090-01A	Head-SCC	56	10	32	0	1	0	0	0	0	0	0	0	0	0	0	0	0	0	0.102239699093862	0.419900837750043	0	0	0	0	0	0	0	0	0.35	0	0.161764705882353	0.144117647058824	80	25.7168085534797	52.5491742983475	19	6568458.32478632	8	6710923.33760684	6853388.35042735	2.09001671394422	26.8323657448678	19	17	9
a83e247a-8f65-4be4-9c6e-a72c4abffae8	SA86503	SP15956	342-01-4TR	Lymph-CLL	-66	-26	-42	NA	NA	NA	NA	NA	NA	NA	NA	NA	NA	NA	NA	NA	NA	NA	0.0867265996827076	0.340560549973559	0	0	0	0	0	0	0	0	0	0	0.546583850931677	0	3	5.21949951675576	14.2766681058451	1	19497149.125	0	21331878.75	22555031.8333333	0.782258626889418	9.05716858908937	0	0	3
a85cf239-ff51-46e7-9b88-4c2cb49c66b9	SA53816	SP10470	TCGA-A2-A04P-01A	Breast-AdenoCA	14	10	12	0	1	0	0	0	0	0	0	0	0	0	0	0	0	0	0.0344455436639986	0.135533771022574	0	0	0.744671283388794	0	0	0	0	0.482412060301508	0	0.130653266331658	0	0.386934673366834	87	33.9058516609342	65.900402511956	188	2646490.1748072	97	1442636.23359769	973398.575150301	4.36105256483936	31.9945508510218	294	270	3
a876398c-5b1d-444f-a360-5fe2db697480	SA43151	SP9648	TCGA-B6-A0I6-01A	Breast-AdenoCA	16	16	34	0	4	0	0	0	0	0	0	0	0	0	0	0	0	0	0.0407438715131023	0.277852916314455	0	0	0.604649196956889	0	0	0	0	0.376084860173578	0	0.152362584378014	0.0568948891031823	0.3625843780135	NA	36.4133458993748	43.5328416733165	NA	4094888.22962963	NA	2753727.80416667	1029378.68571429	NA	7.11949577394172	NA	NA	1
a89a2341-263d-4e7f-87fa-18d9692d6b2b	SA507575	SP103249	C0079RT	Kidney-RCC	-6	-8	-2	0	0	0	0	0	0	0	0	0	0	0	0	0	4	0	0.0706635318704284	0.140543364681296	0	0	0	0	0	0	0	0	0.603139013452915	0.0594170403587444	0	0.182735426008969	2	2.85303788400892	2.85303788400892	0	28875633	2	28875633	0	2.78824278887476	0	0	0	0
a8f86b64-914c-4d89-897b-33bcdd1759f7	SA182927	SP29697	TCGA-19-2624-01A	CNS-GBM	24	10	6	0	0	0	0	0	0	0	0	0	0	0	0	0	0	0	0.329896907216495	0.670103092783505	0	0	0	0	0	0	0	0	0.445859872611465	0.127388535031847	0.156050955414013	0	52	10.1471467943553	15.6220118586707	41	4211566.72222222	42	3890343.55833333	3408508.8125	1.5685321937664	5.47486506431535	37	40	0
a96eddfc-3afb-4bf8-a440-c91778113fbd	SA315920	SP58668	TCGA-60-2726-01A	Lung-SCC	44	16	24	0	4	0	0	0	0	0	0	0	0	0	0	0	0	0	0	0.460785205396392	0	0	0	0	0	0	0	0	0	0	0.0726718885987816	0	29	5.22001729319775	48.0739168613512	12	9749541.625	22	7007899.83414634	6775803.17460317	24.0551714307823	42.8538995681534	10	12	19
a9c29edd-2ef1-46ef-93c6-796cf0332a2b	SA445276	SP86929	TCGA-EL-A3MY-01A	Thy-AdenoCA	-12	-16	-20	0	0	0	0	0	0	0	0	0	0	0	0	0	0	0	0.0567835365853659	0.943216463414634	0	0	0	0	0	0	0	0	0	0	0	0.308176100628931	0	0	0	0	0	0	0	0	0.931489801910912	0	0	0	0
a9d055c6-6c53-4e85-8270-34883a1342a9	SA85977	SP15428	056-0117-05TR	Lymph-CLL	-68	-16	-40	0	0	0	0	0	0	0	0	0	0	0	0	0	0	0	0.132498101746393	0.867501898253607	0	0	0	0	0	0	0	0	0.4	0.225806451612903	0.135483870967742	0	2	0	0.117331900254096	2	0	0	3562553	3562553	0.946501165881228	0.117331900254096	0	0	0
a9dbd55c-5dcc-48db-8785-6baef3fdd7db	SA521674	SP109544	TCGA-HE-A5NJ-01A	Kidney-RCC	-12	-14	-18	0	0	0	0	0	0	0	0	0	0	0	0	0	0	0	0.0695912263210369	0.149351944167498	0	0	0	0	0	0	0	0	0.688634192932187	0.0926456542502388	0.0334288443170965	0.121298949379179	4	5.1958532659765	19.6446705776288	1	51756853	1	23482102.56	19626454.7727273	1.87734734628787	14.4488173116523	1	1	2
aa06ae46-2336-4666-a3af-fc790daf8da4	SA423675	SP80423	TCGA-AG-4015-01A	ColoRect-AdenoCA	22	6	26	0	4	0	0	0	0	0	0	0	0	0	0	0	0	0	0.182786223103474	0.186531541455534	0	0	0	0	0	0	0	0	0.368013757523646	0	0.308684436801376	0	86	35.9851305869604	54.6414932809066	74	3204158.07624633	10	3969095.12440191	7356673.48051948	4.94320662474288	18.6563626939463	70	66	18
aa20b9ab-dba9-4002-ad45-cafa2f85cef7	SA320826	SP59272	tumor_4119027	Lymph-BNHL	0	12	22	0	1	3	0	0	0	0	0	0	1	0	0	0	0	0	0.131609870740306	0.408147277712495	0	0	0	0	0	0	0	0	0	0	0.628975265017668	0	2	5.21082524714165	16.5772644530301	1	31143595	1	35384826.3571429	37741066	0.939508821901049	11.3664392058884	0	0	5
aa4a868a-df23-4eef-a618-e945aa2ce98a	SA410311	SP75442	8052601	Panc-AdenoCA	-18	-4	-16	0	0	0	0	0	0	0	0	0	0	0	0	0	0	1	0.132345759400944	0.393455966140322	0	0	0.347441532367464	0.0550219762331109	0.00618590265342666	0	0	0	0	0	0.492729306487696	0	43	18.8254643142194	31.5140455149297	21	6570095.36781609	3	6553850.52054795	6529896.25423729	6.56283858111897	12.6885812007103	11	16	3
aa58c09a-7799-4675-8310-d270224b163e	SA50477	SP4535	TCGA-BH-A0H6-01A	Breast-AdenoCA	-6	-12	-12	0	0	0	0	0	0	0	0	0	0	0	0	0	0	1	0.226849583537482	0.773150416462518	0	0	0	0	0	0	0	0	0.516666666666667	0.105555555555556	0.0388888888888889	0.222222222222222	3	2.80530715370309	9.16917937467843	3	10647206.125	7	6186758.8	5222337.75675676	0.72881111933516	6.36387222097534	58	46	0
aa847c3d-d3a7-46aa-a81b-db5099a458fb	SA560591	SP127628	TCGA-FF-8046-01A	Lymph-BNHL	-2	12	20	0	0	4	0	0	0	0	0	0	0	4	0	0	0	0	0.0743872724666762	0.550236491328651	0	0	0	0.0269456786584492	0.00974630930199226	0	0	0	0	0	0.526073619631902	0	4	5.94968617301476	12.1545177390482	2	19755307.2222222	2	19116851.6315789	18542241.6	2.51126619380168	6.20483156603341	0	0	11
aacaba97-ecde-440b-aae0-0e9c608c4b24	SA70957	SP11808	TCGA-AO-A0JM-01A	Breast-AdenoCA	20	16	-14	0	0	0	0	0	0	0	0	0	0	0	0	0	0	0	0.190619857377948	0.294843664289632	0	0	0.308831596269885	0	0	0	0	0	0	0.221574344023324	0.189504373177843	0.227405247813411	53	0.436843500279912	79.0654379061113	44	1205808.72727273	91	4899320.26938776	4984139.94989562	1.31044373494332	78.6285944058314	66	66	2
aad8c8d6-d828-4aac-9cfb-cee893e36850	SA214150	SP34493	TCGA-BP-4968-01A	Kidney-RCC	16	-6	14	NA	NA	NA	NA	NA	NA	NA	NA	NA	NA	NA	NA	NA	NA	NA	0.0741968383477817	0.0851606323304436	0	0	0	0	0	0	0	0	0.517142857142857	0	0	0.154285714285714	2	0	0	3	0	3	0	0	1.45573606962722	0	2	1	0
ab318624-db9d-41d8-b7b8-34712434f28f	SA418295	SP80244	TCGA-G9-6336-01A	Prost-AdenoCA	0	-18	-16	0	0	0	0	0	0	0	0	0	0	0	0	0	0	0	0.206521739130435	0.565711462450593	0	0	0	0	0	0	0	0	0.382022471910112	0.202247191011236	0.0898876404494382	0.157303370786517	9	5.50149449445545	5.50149449445545	1	14945836.8181818	0	14945836.8181818	0	0.72004998013471	0	0	0	0
ab923db7-54e8-4a50-b7fd-c2b4b300041e	SA194358	SP32742	TCGA-CN-5374-01A	Head-SCC	54	14	22	0	0	0	0	0	0	0	0	0	0	0	0	0	0	0	0.0532046296719887	0.144791619012764	0	0	0	0	0	0	0	0.119266055045872	0.277064220183486	0.126605504587156	0.0697247706422018	0	23	42.8085823397531	54.63805436289	18	11709897.5855856	7	11601240.1818182	11224334.8125	7.81975399150839	11.8294720231369	9	8	3
abbbe65c-c622-11e3-bf01-24c6515278c0	SA560699	SP99149	RK092_C01	Liver-HCC	-30	-10	-24	0	0	0	0	0	0	0	0	0	0	0	0	0	0	0	0.00127426729630462	0.752267446218424	0	0	0	0	0	0	0.246458286485271	0	0.317957166392092	0	0.0527182866556837	0.1499176276771	38	21.3340727438369	28.2422479402399	20	10992032.8275862	11	5741351.88435374	2319559.80898876	5.44950779009238	6.90817519640299	11	9	1
abc94013-71f5-4ac6-88a4-01b4ef9f9d2f	SA311841	SP58101	TCGA-22-5492-01A	Lung-SCC	34	20	20	0	4	0	0	0	0	0	0	0	0	0	0	0	0	0	0	0.571591196559575	0	0	0	0	0	0	0	0	0	0.151100535395598	0.105889351576443	0	21	20.98129075057	33.9146370135711	9	17695992.7222222	24	8108278.96062992	4315337.25274725	14.6011065456016	12.9333462630011	13	9	5
abd2d959-d5ed-4eb3-9759-67eb1aa23325	SA4684	SP1009	TCGA-DK-A1AE-01A	Bladder-TCC	42	16	20	0	0	0	0	0	0	0	0	0	0	0	0	0	0	0	0.0444576611404357	0.12854062894952	0	0	0	0	0	0	0	0	0.357563850687623	0	0.0471512770137525	0.119842829076621	61	6.80563658763193	14.0489726611827	12	3280267.82258065	14	3279947.078125	3279645.77272727	4.85719882482095	7.24333607355074	15	15	25
abedd46c-47b8-4242-adb6-12835400cb3f	SA557666	SP124969	tumor_4124188	Lymph-BNHL	0	18	36	0	0	0	0	1	0	0	0	0	0	0	0	0	0	0	0.0347723909826791	0.128992949778049	0	0.0319000783357995	0.215641047958917	0.0651927931064497	0.00957437548959875	0	0	0	0	0	0.493484419263456	0	9	6.49267635005076	6.49857802436333	3	21558249	0	19420060.4	176363	8.2600802271397	0.00590167431256182	0	0	37
ac2c8928-33a2-4aa0-8bc1-cdfa1ca0b56a	SA542083	SP116608	tumor_4198542	Lymph-BNHL	-52	-2	-22	0	0	0	0	0	0	0	0	0	0	0	0	0	0	0	0.0524644484329698	0	0	0	0	0	0	0	0	0	0.340909090909091	0.159090909090909	0.181818181818182	0	6	2.14103694153144	13.9199666251057	2	7223154.11111111	0	21132624.1	32513099.5454545	2.61994524887957	11.7789296835742	1	0	5
acc629cb-ad03-4cec-9b21-922e4932ef3e	SA5471	SP1724	TCGA-CF-A27C-01A	Bladder-TCC	24	-2	2	0	0	0	0	0	0	0	0	0	0	0	0	0	0	0	0.0317890235210264	0.272772630078403	0	0	0	0	0	0	0	0	0.28135593220339	0	0.0677966101694915	0.105084745762712	24	13.8262021997572	14.7232978215671	3	12520486.4545455	5	9999646.77272727	2437127.72727273	5.0883878278006	0.897095621809868	4	6	34
acd510de-b732-4a1a-8b72-6d22e763540b	SA505907	SP101690	AOCS-112-1	Ovary-AdenoCA	0	-2	6	0	4	0	0	0	0	0	0	0	0	0	0	0	0	0	0.0711227229842514	0.193119965164381	0	0	0.691196748675521	0	0	0	0	0.194003527336861	0.234567901234568	0.142857142857143	0.0740740740740741	0.142857142857143	68	43.0957049876226	77.7620268179181	169	5474964.63598326	25	4356257.21586716	3473844.43234323	4.97530633176474	34.6663218302955	17	18	1
ad0700e2-048a-4856-a77a-bc0b6f25f0e2	SA321015	SP59396	tumor_4194891	Lymph-BNHL	-24	8	4	0	1	3	0	0	0	0	0	0	0	0	0	0	0	0	0.159497341710971	0.361527307878202	0	0	0	0	0	0	0	0	0	0	0.5390625	0	4	7.7751680394285	7.85451974707577	1	29043706.25	4	18055458.5384615	474262.2	0.742309377337894	0.0793517076472688	2	1	3
ad41f1f3-e38e-4418-9c16-52bca5719f39	SA318683	SP58991	TCGA-77-7139-01A	Lung-SCC	38	16	20	0	1	1	0	0	0	0	0	0	0	0	0	0	0	0	0.00567741025460188	0.530996544185062	0	0	0	0	0	0	0	0	0	0	0.107215104517869	0.126095751854349	30	34.813120747107	58.2673980048147	9	13337689.1794872	14	8883861.76020408	5939806.34745763	10.366772213316	23.4542772577077	16	17	2
ad4aa4dc-bea4-4f4a-8b1b-8f361112f84f	SA528898	SP111070	OC-RS-032-E-T1	Eso-AdenoCA	18	14	-2	0	0	0	0	0	0	0	0	0	0	0	0	0	0	0	0.156579383493537	0.202850513755386	0	0	0	0	0	0	0	0	0	0	0.527806925498426	0	101	9.7428237608164	17.5552870302239	25	2406199.95867769	20	2790501.90957447	3484539.76119403	5.35891529778845	7.81246326940752	5	8	2
ad874249-9964-4e48-aa3f-7e828ea28f3f	SA454818	SP86130	TCGA-DJ-A3US-01A	Thy-AdenoCA	-40	-26	-36	0	0	0	0	0	0	0	0	0	0	0	0	0	0	0	0.126702997275204	0.453678474114441	0	0	0	0	0	0	0	0	0	0	0	0.178082191780822	1	0.253256735492078	0.253256735492078	0	7689644	0	7689644	0	0.264135965777692	0	0	0	0
ad92f17f-11e6-49bd-9835-6b2f47053485	SA86254	SP15704	192-01-7TR	Lymph-CLL	-72	-18	-44	0	0	0	0	0	0	0	0	0	0	0	0	0	0	0	0.0502775057133529	0.252693437806072	0	0	0	0	0	0	0	0	0.257575757575758	0.146464646464646	0.303030303030303	0	2	0.795987299882371	0.904060805250516	0	6042148.25	1	5490006.6	3281440	1.23148333038485	0.108073505368145	0	0	3
ad9455e9-7147-489e-9b1f-3540c457c260	SA494807	SP97104	TCGA-IA-A40Y-01A	Kidney-RCC	28	0	8	0	0	0	0	0	0	0	0	0	0	0	0	0	0	0	0.0436432637571157	0.310056925996205	0	0	0	0	0	0	0	0.368836291913215	0.203155818540434	0.110453648915187	0.0355029585798817	0.205128205128205	45	38.117462042697	76.5051916678302	8	12182757.5368421	16	11331366.2292683	10596073.7363636	2.86818644862274	38.3877296251332	4	4	1
add0b0f6-b4a8-4b73-b634-c3600dc567d5	SA456705	SP86425	TCGA-BJ-A0ZB-01A	Thy-AdenoCA	-32	-24	-32	0	0	0	0	0	0	0	0	0	0	0	0	0	0	0	0.0460296096904441	0.797846567967698	0	0	0	0	0	0	0	0	0	0	0.108695652173913	0.202898550724638	0	5.03188347564887	10.1044121510196	0	75185279.5	0	60391148.2	50528394	1.331763040182	5.07252867537073	0	0	0
ae82fead-2671-4335-a342-67bb69935ad9	SA505815	SP102123	AOCS-165-1	Ovary-AdenoCA	28	10	10	0	4	0	0	0	0	0	0	0	0	0	0	0	0	0	0.0517167073696308	0.357850883493751	0	0	0	0	0	0	0	0	0.22189349112426	0.136094674556213	0.0828402366863905	0.192307692307692	49	7.65393010011686	57.0715285389788	23	8607280.51851852	34	7190311.26970954	7011534.77570093	2.51218282397785	49.4175984388619	18	13	7
aeeb01b4-790e-4929-bd59-6aad837603b1	SA85881	SP15332	032-0069-02TR	Lymph-CLL	-62	-24	-40	NA	NA	NA	NA	NA	NA	NA	NA	NA	NA	NA	NA	NA	NA	NA	0.0620300751879699	0.556390977443609	0	0	0	0	0	0	0	0	0	0.213114754098361	0.426229508196721	0	2	5.20003821004756	9.67546942155841	0	38848905	0	32126378.6666667	26748357.6	0.429673869246106	4.47543121151085	0	0	1
af96db5a-684f-41d1-a910-5a5193393d9c	SA478375	SP94917	TCGA-BS-A0TE-01A	Uterus-AdenoCA	32	24	24	0	1	0	0	0	0	2	0	0	0	0	0	0	0	0	0.0393140309547331	0.127770600602883	0	0	0	0	0	0	0	0	0	0	0.703422261097748	0	NA	52.0499388452838	67.1170118130529	NA	25085623.7301587	NA	21912649.5806452	15249403.8666667	14.2885657678506	15.0670729677691	NA	NA	56
afee5b10-3dff-4e50-9575-bc9fe20c5dea	SA554385	SP122676	TCGA-IS-A3K7-01A	SoftTissue-Leiomyo	14	12	8	0	4	0	0	0	0	0	0	0	0	0	0	0	0	0	0.0332432002544934	0.0941625576586607	0	0	0	0	0	0	0	0	0	0.357142857142857	0.116402116402116	0.158730158730159	101	35.5917059626186	37.1830694575354	79	4017369.28252788	49	2836660.72361809	374563.031007752	4.5043437820717	1.59136349491684	51	59	18
affa4ef4-02ec-40f1-b6a2-739f8bf2afa9	SA434534	SP82435	TCGA-D3-A3MO-06A	Skin-Melanoma	38	16	36	0	0	0	0	0	0	2	0	0	0	0	0	0	0	0	0.0406743377040407	0.0322451164035322	0	0	0	0	0	0	0	0	0.40625	0	0.10546875	0.13671875	48	16.3834753174128	33.014510684954	41	9415316.55769231	62	4270956.25974026	2776505.22346369	2.73705718984377	16.6310353675412	36	32	3
b02b4bba-6e66-44fb-a48f-38c309aaaac5	SA528788	SP110847	OC-ST-020-S-T1	Eso-AdenoCA	-48	-18	-34	0	4	0	0	0	0	0	0	0	0	0	0	0	0	0	0.193647192285876	0.327112875779921	0	0	0.277595008508225	0.0996596710153148	0.0345433919455474	0	0	0	0	0	0.67838910947249	0	76	26.8904858744093	30.3674720044146	34	4038106.89949749	6	4240598.00934579	6926980.06666667	6.25013629210062	3.47698613000525	24	25	6
b070af2a-c622-11e3-bf01-24c6515278c0	SA560719	SP99157	RK098_C01	Liver-HCC	-8	6	-6	0	0	0	0	0	0	0	0	0	0	0	0	0	0	0	0.031328036322361	0.870601589103292	0	0	0	0	0	0	0.0980703745743473	0	0.303030303030303	0	0.0626262626262626	0.153535353535354	42	33.7440008301462	44.5204204704617	18	10899685.0531915	34	6498919.41826923	2870217.92982456	3.29533405989719	10.7764196403155	22	29	13
b07bad52-d44c-4b27-900a-960985bfadec	SA509997	SP104056	TCGA-EE-A3J5-06A	Skin-Melanoma	12	4	16	0	4	0	0	0	0	0	0	0	0	0	0	0	0	0	0	0	0	0	0	0	0	0	0	0	0.329016592472683	0	0	0.243626062322946	11	22.663644577163	27.1065955483194	13	16125481.7857143	19	12857799.968254	6322436.33333333	124.523792427646	4.44295097115641	2	3	859
b0a83df8-dd2c-4c1b-b238-9081d2c22258	SA460539	SP92659	TCGA-BS-A0TC-01A	Uterus-AdenoCA	26	-4	8	0	0	0	0	0	0	1	0	0	0	0	0	0	0	1	0.0149010493796544	0.0579319922625079	0	0	0	0	0	0	0	0	0	0	0.260132450331126	0	2	0.0477728209550211	0.0477728209550211	1	1450528	0	1450528	0	100.900667444809	0	0	1	195
b1753e9c-29d0-4955-89d2-949cdabd1211	SA446046	SP85495	TCGA-EL-A3CV-01A	Thy-AdenoCA	-18	-14	-24	0	0	0	0	0	0	0	0	0	0	0	0	0	0	0	0.0864440078585462	0.522593320235756	0	0	0	0	0	0	0	0	0	0	0	0.0967741935483871	0	5.1958532659765	5.1958532659765	0	51756853	0	51756853	0	0.181696037775684	0	0	0	0
b19ec4cd-2876-4a2b-bcb9-b3c8db54fc15	SA515408	SP106577	TCGA-MH-A55Z-01A	Kidney-RCC	10	-10	-12	0	0	0	0	0	0	0	0	0	0	0	0	0	0	0	0.0404591104734577	0.21635581061693	0	0	0	0	0	0	0	0	0.656934306569343	0	0.0252156602521566	0.130059721300597	0	5.03188347564887	17.5370290609974	1	75185279.5	0	29114930.3333333	23356136.6875	2.5967259810226	12.5051455853485	0	2	0
b1e62d8e-24d2-4118-8cd0-3142acebdd5b	SA141956	SP27339	TCGA-06-0157-01A	CNS-GBM	14	6	-4	0	0	0	0	0	0	0	0	0	0	0	0	0	0	0	0.355129434324065	0.229530201342282	0	0	0	0	0	0	0	0	0.437699680511182	0.21405750798722	0.134185303514377	0	1	5.23788464746423	14.4862078800002	14	19879761.625	22	9561854.06521739	7389663	1.96658342762757	9.24832323253593	2	0	0
b1f19de6-c622-11e3-bf01-24c6515278c0	SA560622	SP99161	RK099_C01	Liver-HCC	-34	-4	-20	0	4	0	0	0	0	0	0	0	0	0	0	0	0	0	0.00798276735935124	0.749113025848961	0	0	0	0	0	0	0.130385200202737	0	0.314102564102564	0	0.0384615384615385	0.198717948717949	24	30.2915961886165	32.3149352142191	6	11910796.5131579	6	10611924.1208791	4030970.66666667	3.05738329427335	2.02333902560261	9	11	0
b2190e26-1809-4aba-9f45-07c2edb3b4a4	SA542109	SP116688	tumor_4144633	Lymph-BNHL	-10	10	14	0	0	4	0	0	0	0	0	0	0	0	0	0	0	0	0.10975278456941	0.798152675903287	0.0421081227927194	0	0	0	0	0	0	0	0	0	0.574132492113565	0	4	24.5048109720703	52.9623309313557	0	32349587.7391304	2	30341458.3207547	28801892.4333333	1.32819942934514	28.4575199592854	1	0	5
b243adb4-b3e7-4e0e-bc0d-625aa8dbb1be	SA323679	SP63716	TCGA-61-2000-01A	Ovary-AdenoCA	32	8	30	0	4	2	0	0	0	0	0	0	0	0	0	0	0	0	0.0769961977186312	0.354562737642586	0	0	0.511882129277566	0	0	0	0	0	0.274900398406374	0.187250996015936	0.0677290836653386	0.151394422310757	33	16.4354663205864	35.437822022243	262	6085740.19512195	36	1931777.29443447	1214672.12	1.52338898153605	19.0023557016566	14	15	0
b27d75ba-5989-4200-bfe9-f1b7d7cf8008	SA491818	SP96163	TCGA-GM-A3XL-01A	Breast-AdenoCA	38	20	44	0	4	0	0	0	0	2	0	0	0	0	0	0	0	0	0.0348317951771361	0.184975687208495	0	0	0.530217326585293	0	0	0	0	0.485943775100402	0	0	0	0.461847389558233	118	26.8474233589598	36.3814784694641	445	2850242.47552448	291	1739609.81102362	829463.845272206	3.63023020855101	9.53405511050425	28	27	1
b2afbcba-d67d-43f1-be3b-05f3a5836ec0	SA491119	SP17016	TCGA-AA-A02Y-01A	ColoRect-AdenoCA	32	16	26	0	0	0	0	0	0	0	0	0	0	0	0	0	0	0	0.169825455090269	0.161360401528204	0	0	0	0	0	0	0	0	0	0	0.540453074433657	0	11	0.0385220921061219	18.7912651414736	6	127908.555555556	0	14777625.7105263	19324089.6551724	5.35314986813037	18.7527430493675	1	1	0
b32449c0-c622-11e3-bf01-24c6515278c0	SA560709	SP99165	RK100_C01	Liver-HCC	-8	0	6	0	4	0	0	0	0	0	0	0	0	0	0	0	0	0	0.00929987717143358	0.668626074749956	0	0	0	0	0	0	0.191524828917354	0	0.287937743190661	0	0.0642023346303502	0.159533073929961	42	10.9306397130585	49.1719099512019	15	7902081.76190476	10	7578723.82233503	7491104.2516129	4.71034335426009	38.2412702381434	18	19	1
b330c50b-c45f-413d-918f-33275d0d8f91	SA321006	SP59392	tumor_4142267	Lymph-BNHL	-12	2	10	0	1	1	0	0	0	0	0	0	0	0	0	0	0	0	0.149806522940851	0.402432283029298	0	0	0	0	0	0	0	0	0	0	0.642533936651584	0	2	5.70433292202158	5.70433292202158	1	24352248.2857143	1	24352248.2857143	0	0.66668138600345	0	1	1	1
b37d6283-6f95-4975-a794-f3d5c4bbc7b3	SA409186	SP70050	8014743	Panc-AdenoCA	-28	-10	-26	0	0	0	0	0	0	0	0	0	0	0	0	0	0	0	0.161058477621692	0.421757595557008	0	0	0	0	0	0	0	0	0	0	0.102893890675241	0.205787781350482	8	19.2218181908531	25.0433645829529	6	15773859.5945946	2	15207852.84	13596910.5384615	1.09369658184309	5.82154639209978	4	6	0
b38d0777-4901-48b8-9cdc-33b7f13a424f	SA473687	SP94332	TCGA-A5-A0GJ-01A	Uterus-AdenoCA	14	-4	-10	0	4	0	0	0	0	2	0	0	0	0	0	0	0	0	0.0524167951392038	0.166046975605332	0	0	0.719234605967171	0	0	0	0	0.472324723247232	0	0	0.0996309963099631	0.428044280442804	78	26.951110412683	42.3516495127477	124	4989741.47560976	45	3705835.0518732	2555230.38797814	3.99787614282551	15.4005391000648	15	21	1
b3b3a27c-ee9a-42af-a6d1-9af5970a98b9	SA517456	SP107575	TCGA-EK-A2PK-01A	Cervix-SCC	10	10	2	0	0	2	0	0	0	0	0	0	0	0	0	0	0	0	0.207211782630777	0.358049771457593	0	0	0	0	0	0	0	0.215189873417722	0	0.25	0.259493670886076	0	16	27.2812087660874	43.6909600383914	6	22387578.1351351	14	15792741.6666667	10601061.893617	1.40668468428657	16.409751272304	4	3	0
b47aa163-eec9-4225-940b-4373e78152e2	SA410383	SP70940	8031546	Panc-AdenoCA	20	14	16	0	4	0	0	0	0	0	0	0	0	0	0	0	0	0	0.201568265682657	0.636531365313653	0	0	0	0	0	0	0	0	0	0	0.184014869888476	0.247211895910781	12	27.4721195673116	30.6664686482764	5	20853425.575	4	17568437.1132075	7460780.30769231	1.54558669750201	3.1943490809648	5	1	1
b4f515ce-5bee-4e40-a66a-01f41e92181e	SA521596	SP109457	TCGA-AL-A5DJ-01A	Kidney-RCC	32	6	16	0	0	0	0	0	0	0	0	0	0	0	0	0	0	0	0.11630464668683	0.34946384382733	0	0	0	0	0	0	0	0	0.381696428571429	0	0.0602678571428571	0.133928571428571	37	30.2962439089174	51.9998397090592	3	9107782.36633663	19	9806665.42236025	10983118.5666667	1.3103337531248	21.7035958001418	15	13	0
b51fa117-2c0a-4e1d-8ec4-9f039073a486	SA231420	SP36036	TCGA-CZ-5454-01A	Kidney-RCC	0	-4	2	0	0	0	0	0	0	0	0	4	0	0	0	0	4	0	0.0536930330015715	0.2124148768989	0	0	0	0	0	0	0	0	0.556603773584906	0.0731132075471698	0	0.191037735849057	1	7.36904187360752	18.1434507506423	0	44042631.4	3	30121710.0555556	24767509.5384615	1.41969370546202	10.7744088770348	1	0	0
b537bc07-9998-49f4-bbbe-5b617152bfd9	SA539326	SP115162	TCGA-BA-A4IH-01A	Head-SCC	26	10	28	0	0	0	0	0	0	0	0	0	0	0	0	0	0	0	0.107436021245775	0.225736359246741	0	0	0	0	0	0	0	0	0.478048780487805	0	0.0487804878048781	0.165853658536585	20	23.2786586519166	26.9455331766169	4	19875686.8857143	7	17132516.6382979	9131603.41666667	1.64271127754975	3.66687452470031	2	3	0
b5dd0bc9-6c1c-4272-b920-744de37d0aee	SA411209	SP71766	8043985	Panc-AdenoCA	-22	-14	-20	0	0	0	0	0	0	0	0	0	0	0	0	0	0	0	0.169890224777836	0.350757971772086	0	0	0	0	0	0	0	0	0	0	0	0.676737160120846	20	28.7478929601688	34.1768732203072	24	10476697.5243902	39	9726918.27619048	7053792.26086957	0.687717697151594	5.4289802601384	10	12	3
b60392fb-43d9-4c9c-b91b-ded40492e61c	SA176072	SP29331	TCGA-06-0210-02A	CNS-GBM	12	0	12	0	4	0	0	0	0	4	0	0	0	0	0	0	0	0	0.306596509240246	0.239989733059548	0	0	0	0	0	0	0	0	0	0.56359649122807	0.241228070175439	0	37	38.9252643656533	44.1842906060726	20	11587149.9901961	10	8943795.43333333	3326667	2.77707220972797	5.25902624041929	18	20	0
b6365bdb-e6d5-4615-95b3-db12a0c2f3d9	SA230651	SP35951	TCGA-B0-5695-01A	Kidney-RCC	-10	-8	2	0	0	0	0	0	0	0	0	4	0	0	0	0	4	0	0.0586969001148106	0.0746268656716418	0	0	0	0	0	0	0	0	0.613059250302297	0.101571946795647	0.0423216444981862	0.136638452237001	0	6.04304668789067	6.04304668789067	0	22935657.375	3	22935657.375	0	2.56133030979905	0	1	1	0
b67208c4-c622-11e3-bf01-24c6515278c0	SA560670	SP99169	RK103_C01	Liver-HCC	-36	-18	-26	0	0	0	0	0	0	0	0	0	0	0	0	0	0	0	0.000434656621269197	0.562011011301072	0	0	0	0	0	0	0.31048971312663	0	0.329341317365269	0	0.0538922155688623	0.125748502994012	13	6.54352569099372	9.12628804640863	4	17776709.0909091	0	15151439.8333333	11026016.7142857	2.7078220992896	2.58276235541491	2	0	2
b68c5ec2-0875-4d77-b4b7-738d2b2f313c	SA415028	SP79998	TCGA-CH-5789-01A	Prost-AdenoCA	-24	-18	-20	0	0	0	0	0	0	0	0	0	0	0	0	0	0	0	0.262008733624454	0.510917030567686	0	0	0	0	0	0	0	0	0	0	0	0	1	0	0.012974293707398	0	0	1	387718	387718	0.081928168769406	0.012974293707398	0	0	0
b6b6e1d3-c592-4836-bdad-d53af2dbcc9a	SA93876	SP16958	TCGA-AA-3664-01A	ColoRect-AdenoCA	30	20	24	0	0	0	0	0	0	2	0	0	0	0	0	0	0	0	0.227735368956743	0.152671755725191	0	0	0	0	0	0	0	0	0	0	0.444730077120823	0	47	7.95077911316521	22.5441049288188	51	4828196.24	15	5108265.1119403	5274972.77380952	6.48564477420814	14.5933258156536	11	10	0
b7008a98-5aa0-4cc9-9bee-af2a422266db	SA410687	SP71244	8032819	Panc-AdenoCA	18	12	16	0	1	0	0	0	0	0	0	0	0	0	0	0	0	0	0.167027082689733	0.194212748429616	0	0	0	0	0	0	0	0	0	0	0.503724394785847	0	43	9.84338747058424	39.1736777352043	18	4822219.60655738	13	6806097.05813953	7896336.01801802	3.45273832042319	29.3302902646201	21	21	7
b73523d7-f5a5-4140-8537-4df4d1ecf465	SA491248	SP96136	TCGA-BT-A3PJ-01A	Bladder-TCC	54	20	32	0	4	0	0	0	0	0	0	0	0	0	0	0	0	0	0.0100778480036997	0.406832896562355	0	0	0	0	0	0	0	0	0	0.127162629757785	0.104671280276817	0.382352941176471	65	56.8678834185057	69.6233791170864	44	9938096.11695907	16	7029033.69594595	3049436.304	18.8818425332331	12.7554956985807	26	29	80
b752b444-f033-4be4-9d24-e5e80b4181af	SA72835	SP11948	TCGA-A2-A04T-01A	Breast-AdenoCA	18	16	28	0	4	0	0	0	0	0	0	0	0	0	0	0	0	0	0.0528060620412029	0.11401847028179	0	0	0.733601704949088	0	0	0	0	0.401540154015402	0	0	0	0.534653465346535	95	38.256966032246	71.3175903278818	251	4366908.76315789	135	2898820.26506024	2086945.96049896	3.21024347320827	33.0606242956358	19	18	2
b75b2663-dcc6-411c-bfcc-574aa33cf388	SA505813	SP101662	AOCS-104-1	Ovary-AdenoCA	20	-2	22	0	4	0	0	0	0	0	0	0	0	0	0	0	0	0	0.0451826196473552	0.233627204030227	0	0	0.667821158690176	0	0	0	0	0.620102214650767	0	0.163543441226576	0	0.163543441226576	60	21.2488051500495	28.4536868119489	8	8838058.73972603	37	7384105.87179487	4971865.88636364	2.30650205187332	7.20488166189939	4	6	1
b77084ab-8148-49e0-b3f9-90f7d9ea1862	SA476461	SP94661	TCGA-AP-A053-01A	Uterus-AdenoCA	50	20	36	0	4	0	0	0	0	0	0	0	0	0	0	0	0	0	0.169304886441844	0.200045882083047	0	0	0	0	0	0	0	0	0	0.18562874251497	0.187624750499002	0.121756487025948	28	14.5978255300079	22.3000851147359	183	11080858.45	46	1855063.95068493	719581.550769231	1.58341644040494	7.702259584728	27	31	5
b7a7d93b-38a7-4fc3-a433-3bb0a8cb7c42	SA309054	SP56607	TCGA-96-7545-01A	Lung-SCC	44	6	22	0	4	0	1	0	0	0	0	0	0	0	0	0	0	0	0.00480316443774722	0.533104162742513	0	0	0	0	0	0	0	0	0	0	0.0705754614549403	0	37	39.7563909659393	45.4597687472006	13	15231567.1282051	12	10370224.6641221	3215796.13207547	7.68886971415756	5.70337778126131	23	18	4
b7f11036-7ac4-41bc-a9a4-64162725fdfc	SA295233	SP56168	TCGA-55-6982-01A	Lung-AdenoCA	36	14	30	0	0	0	0	0	0	0	0	0	0	0	0	0	0	0	0.021853623100672	0.093589200314789	0	0	0	0	0	0	0	0	0.339464882943144	0	0.0551839464882943	0.147157190635452	58	4.66138862177629	51.4609821101547	58	3538348.05	33	5540821.91134752	5871809.32644628	11.8686160950705	46.7995934883784	33	26	30
b7f2e85a-3c6a-48b7-8a4f-2dec1d85359d	SA101394	SP17329	TCGA-AA-A01X-01A	ColoRect-AdenoCA	10	-2	-2	0	0	0	0	0	0	0	0	0	0	0	0	0	0	0	0.22659291128867	0.156627740217169	0	0	0	0	0	0	0	0	0.317567567567568	0	0.271396396396396	0	4	37.3439262178506	56.0445843139771	1	22677501.36	0	24662085.057971	29884673.7368421	3.78443891390415	18.7006580961265	0	0	0
b7fbd99c-dea0-4448-a430-7f94c611e702	SA507408	SP103025	C0041RT	Kidney-RCC	22	0	30	0	0	0	0	0	0	0	0	4	0	0	0	0	0	0	0.0476026808730022	0.0512115483760096	0	0	0	0	0	0	0	0	0.628654970760234	0.0687134502923977	0	0.162280701754386	6	5.12883268889988	38.7700763025957	2	11789826.6153846	1	19975649.1206897	22340442.2888889	2.14591030198432	33.6412436136958	3	2	0
b8151614-b08f-49a3-ab6f-2e780f765a17	SA184207	SP26475	TCGA-19-5960-01A	CNS-GBM	-24	2	-18	0	0	0	0	0	0	0	0	0	0	0	0	0	0	0	0.216489714664897	0.182979429329794	0	0	0	0	0	0	0	0	0.365853658536585	0.192682926829268	0.158536585365854	0	48	26.6025965173796	32.3607982673014	49	4621977.41860465	9	4694444.88349515	5061045	2.20181781397897	5.75820174992181	34	35	0
b86e88e7-0d5f-4b32-a35f-dc97251ab990	SA189419	SP29940	TCGA-CR-7382-01A	Head-SCC	16	8	0	0	0	0	0	0	0	0	0	0	0	0	0	0	0	0	0.118663332575585	0.374744260059104	0	0	0	0	0	0	0	0	0.4453125	0	0.1640625	0	19	7.53924887397988	18.3392189347024	16	11264977.35	0	11184510.8163265	11129016.6551724	3.11296510130728	10.7999700607225	1	1	6
b88f014e-bc0f-4775-8228-39e0b471c3b0	SA313461	SP58326	TCGA-33-4586-01A	Lung-SCC	50	16	34	0	4	0	0	0	0	0	0	0	0	0	0	0	0	0	0	0.452946522195037	0	0	0	0	0	0	0	0	0	0	0.0802036919159771	0	63	37.536160730529	69.2879756315754	66	7379696.49342105	12	5657297.61202186	4433911.49065421	26.0407368885915	31.7518149010464	50	43	29
b8cd6882-be27-4742-bc63-3227d31bf704	SA451572	SP85787	TCGA-EM-A2CP-01A	Thy-AdenoCA	-52	-16	-36	NA	NA	NA	NA	NA	NA	NA	NA	NA	NA	NA	NA	NA	NA	NA	0.0654338549075391	0.598862019914651	0	0	0	0	0	0	0	0	0	0.395348837209302	0	0.0930232558139535	4	0.0130230378794573	0.0130230378794573	4	395419	8	395419	0	0.25060153504556	0	1	2	0
b9098b7c-eab0-4ef5-b968-8d3024bf32f7	SA500934	SP98327	TCGA-FV-A3R2-01A	Liver-HCC	-12	-22	0	0	4	0	0	0	0	0	0	0	0	0	0	0	0	0	0.0036178107606679	0.709833024118738	0	0	0	0	0	0	0	0	0.429268292682927	0	0	0.133333333333333	6	20.4263244397713	44.4184935183222	8	16955865.5277778	12	19520329.8088235	22405352.125	3.94906099796051	23.9921690785509	3	3	0
b97941dd-9844-4db2-9e25-42c725f47d70	SA505582	SP101600	AOCS-085-1	Ovary-AdenoCA	28	8	26	0	1	0	0	0	0	0	0	0	0	0	0	0	0	0	0.0855813953488372	0.368837209302326	0	0	0.358139534883721	0	0	0	0	0	0.338095238095238	0	0.0904761904761905	0.171428571428571	5	17.4226095881973	23.5150324609509	43	13225084.125	22	5852359.30327869	2255908.17073171	0.770281992808073	6.09242287275356	14	11	0
b994762c-c622-11e3-bf01-24c6515278c0	SA560733	SP99173	RK106_C01	Liver-HCC	-26	0	-16	0	0	0	0	0	0	0	0	0	0	0	0	0	0	0	0	0.552527333227698	0	0	0	0	0	0	0.250356520361274	0	0.311188811188811	0	0	0.18006993006993	31	5.13516366289409	26.5411259830733	10	12788078.1666667	6	14964965.245283	15602102.9268293	7.01842578432194	21.4059623201792	5	7	1
b9d1a64e-d445-4174-a5b4-76dd6ea69419	SA517860	SP107650	TCGA-C5-A1M9-01A	Cervix-AdenoCA	60	14	34	0	0	0	0	0	0	0	0	0	0	0	0	0	0	0	0.193621438007171	0.489715040573693	0	0	0	0	0	0	0	0	0	0	0	0	16	39.3020444436772	43.3839830534536	14	18941737.8888889	3	18553092.1971831	15492507.375	1.8956422942214	4.08193860977641	5	6	1
b9dbc78e-44ce-427c-bbeb-de8d097bde2c	SA321122	SP59456	tumor_4176133	Lymph-BNHL	-32	22	2	0	0	0	0	0	0	0	0	0	0	0	0	0	0	0	0.105035971223022	0.381425768476128	0	0	0	0	0	0	0	0	0	0.265745007680492	0.385560675883257	0	39	8.74854498998649	14.9096063819958	4	6811087.38461538	12	6756730.62686567	6681019.42857143	2.7882550833522	6.16106139200932	3	1	17
b9f03936-1de5-4330-8b0f-6d0ab533876e	SA268609	SP49449	TCGA-DD-A1EH-01A	Liver-HCC	-26	-10	-26	0	0	0	0	0	0	0	0	0	0	0	0	0	0	0	0.0573660113116079	0.670347427955831	0	0	0	0	0	0	0	0	0	0	0	0	19	19.5847634116153	26.3548535238136	6	14631558.125	3	12702849.5967742	9196106.81818182	1.33095136444067	6.77009011219837	3	3	0
ba67c02a-180b-43f3-b53c-2b77d84fbe3c	SA507439	SP103069	C0051RT	Kidney-RCC	-6	-8	-2	0	0	0	0	0	0	0	0	4	0	0	0	0	4	0	0.0416202672605791	0.143513363028953	0	0	0	0	0	0	0	0	0.650385604113111	0.112253641816624	0	0.129391602399314	1	10.6045238597895	18.1136989675989	1	28809168.7272727	0	30072316.2222222	32057262.2857143	2.66669809109337	7.50917510780944	0	2	0
ba686386-8113-4885-b20f-6ad09a295604	SA556865	SP123955	TCGA-KN-8421-01A	Kidney-ChRCC	-4	-16	0	NA	NA	NA	NA	NA	NA	NA	NA	NA	NA	NA	NA	NA	NA	NA	0.14175654853621	0.50231124807396	0	0	0	0	0	0	0	0	0.494845360824742	0.11340206185567	0	0.34020618556701	3	35.8344039392953	35.8344039392953	1	34001293.28125	0	34001293.28125	0	0.468705822128263	0	1	0	0
ba940092-c622-11e3-bf01-24c6515278c0	SA560640	SP99177	RK107_C01	Liver-HCC	-32	-12	-30	0	0	0	0	0	0	0	3	0	0	0	0	0	0	0	0.02017920337324	0.63203072057827	0	0	0	0	0	0	0.34779007604849	0	0.271523178807947	0	0.0562913907284768	0	86	23.8429166420125	64.0324266809232	316	3583878.19306931	159	2252860.98957126	1846105.35400908	4.83288367780735	40.1895100389106	28	27	0
ba94c29b-b76e-4d67-bf5a-ce6bc45d85f8	SA262612	SP48189	TCGA-DU-7301-01A	CNS-Oligo	-32	-16	-28	0	4	0	0	0	0	0	0	0	0	0	0	0	0	0	0.166071428571429	0.833928571428571	0	0	0	0	0	0	0	0	0	0	0.143157894736842	0	0	12.9117236385264	16.9354752997951	1	27560584.5714286	4	23004190.0909091	15030499.75	1.06223164898082	4.02375166126871	2	2	0
baa02e74-9cae-4996-858e-17d9f52d924b	SA320940	SP59348	tumor_4121361	Lymph-BNHL	-56	-14	-30	3	0	0	0	0	0	0	1	0	0	0	0	0	0	0	0.0716003498032357	0.395933537385221	0	0	0.319086139046786	0	0	0	0	0	0.295165394402036	0.104325699745547	0.282442748091603	0	4	0.28381484159299	13.4631827213799	0	1696279.2	2	28737695.7857143	43760705	3.33248836798892	13.1793678797869	1	2	18
bb6150f7-23e4-40f2-b466-6b6edd19c502	SA428247	SP80754	TCGA-AG-3885-01A	ColoRect-AdenoCA	20	-2	8	0	4	0	0	0	0	0	0	0	0	0	0	0	0	0	0.199768022840828	0.543004996431121	0	0	0	0	0	0	0	0	0.422904191616766	0	0.228293413173653	0	18	11.9715916600002	36.4008900313464	3	9565628.89473684	4	13316164.1445783	16483282.8	4.5402653115029	24.4292983713462	2	6	1
bb659e7c-0b97-41b5-ac10-a66bb1f6f283	SA507557	SP103225	C0075RT	Kidney-RCC	0	-4	2	0	0	0	0	0	0	0	0	4	0	0	0	0	0	0	0.0452618624367565	0.177218651716122	0	0	0	0	0	0	0	0	0.679516250944822	0	0	0.136810279667423	2	11.5739233233511	21.1067346848132	7	15279107.7826087	8	17801794.3611111	22265009.0769231	2.71193344511453	9.53281136146214	0	1	0
bb8176a7-ea7c-42d7-a85a-cec1ca386f2e	SA411241	SP76369	8057678	Panc-AdenoCA	-12	-8	-16	0	4	0	0	0	0	0	0	0	0	0	0	0	0	0	0.209747069710056	0.656693399136336	0	0	0	0.0333127698951265	0.0114127082048118	0	0	0	0	0	0.186046511627907	0.255813953488372	2	17.2270903878439	25.7372411535654	1	13076670.2	1	14744544.2075472	19876464.2307692	1.16214205118948	8.51015076572149	3	6	1
bba106ce-c622-11e3-bf01-24c6515278c0	SA560668	SP99181	RK108_C01	Liver-HCC	-30	-20	-24	NA	NA	NA	NA	NA	NA	NA	NA	NA	NA	NA	NA	NA	NA	NA	0	0.692788336370737	0	0	0	0	0	0	0	0	0.427518427518428	0	0	0.115479115479115	10	20.1525028541711	24.7185222884282	4	11152377.7222222	4	8394060.03409091	4013202.52941176	4.42372207209516	4.56601943425705	7	6	2
bbb2cf2f-8f32-43d4-846c-d1020e6329ec	SA505393	SP101544	AOCS-061-1	Ovary-AdenoCA	18	8	14	0	4	0	2	0	0	0	0	0	0	0	0	0	0	0	0.0984245827484012	0.38449539853377	0	0	0.418967399781625	0	0	0	0	0.167865707434053	0.316546762589928	0.194244604316547	0.0959232613908873	0	44	24.6459467153078	48.4938776446815	45	9718517.24675325	24	5535419.06766917	3831193.88359788	2.29698672446647	23.8479309293738	35	28	3
bbbc531a-dd41-40b7-ae59-e35508aea0c7	SA407986	SP69589	8012323	Panc-AdenoCA	-46	-10	-28	0	4	0	0	0	0	0	0	0	0	0	0	0	0	0	0.326626111371081	0.244267664950866	0	0	0	0	0	0	0	0	0	0	0.290322580645161	0	9	13.4718061938222	13.9746810612649	15	12986627.1290323	0	6424817.36923077	441990.823529412	0.766216903646443	0.50287486744268	8	8	1
bbe59385-5f83-43f6-a485-517c860bef6f	SA505831	SP102133	AOCS-166-1	Ovary-AdenoCA	30	-4	20	0	1	0	0	0	0	0	0	0	0	0	0	0	0	0	0.0388686490744388	0.333423591965341	0	0	0	0	0	0	0	0	0	0	0.259909780209233	0	51	13.9764274434872	61.673424662915	52	7445031.64912281	15	6884531.48897059	6735933.77209302	14.5242351148762	47.6969972194278	27	25	6
bc1d5327-2e76-4e0e-b749-72a559469d0d	SA320868	SP59300	tumor_4116738	Lymph-BNHL	-18	20	6	0	0	0	0	0	0	0	0	0	0	0	0	0	0	0	0.0427717866511221	0.103759836782279	0.0504226173127368	0	0	0	0	0	0	0.238993710691824	0	0.116981132075472	0.20125786163522	0.140880503144654	75	48.5291409365118	66.4696422286157	7	9668154.52666667	25	8452549.4	6307363.88235294	5.08442284250053	17.9405012921039	9	11	5
bc9b66f5-fcb8-4545-ab2d-438bb810edc0	SA505483	SP101881	AOCS-138-13	Ovary-AdenoCA	52	20	34	0	4	0	0	0	0	0	0	0	0	0	0	0	0	0	0.0449181953396133	0.00466038671294001	0	0	0.626078334159643	0	0	0	0	0.447229551451187	0	0.130606860158311	0.054089709762533	0.368073878627968	72	29.8556889882489	37.5251166809608	148	5428200.19760479	74	3836284.71717172	1791285.6	3.75608963228229	7.66942769271188	11	18	0
bcc74a5e-c622-11e3-bf01-24c6515278c0	SA560691	SP99185	RK109_C01	Biliary-AdenoCA	-10	4	-18	0	0	0	0	0	0	3	0	0	0	0	0	0	0	0	0.0150636018745816	0.28509261325597	0	0	0	0	0	0	0.145949564829279	0	0.471264367816092	0	0	0.147126436781609	10	11.2213933029154	19.9649292109671	12	18629728.1666667	8	11698490.7843137	7917815.84848485	3.38048871280952	8.74353590805174	2	0	0
bce88385-4a1b-4a8c-920c-060f6a2675d4	SA284584	SP54363	TCGA-05-4395-01A	Lung-AdenoCA	58	12	40	0	1	0	0	0	0	0	0	0	0	0	0	0	0	0	0.0140174927113703	0.0401865889212828	0	0	0	0	0	0	0	0	0.216787838730998	0	0.0363516192994052	0	23	33.0223145426873	60.5474516477926	15	12491444.3417722	12	9473157.12041885	7344186.66964286	16.4342265166791	27.5251371051054	11	13	4
bcf54c96-2b62-4e24-926f-d77576250dd1	SA212413	SP39248	TCGA-DV-5566-01A	Kidney-RCC	16	-4	16	0	0	0	0	0	0	0	0	0	0	0	0	0	4	0	0.0644186046511628	0.016046511627907	0	0	0	0	0	0	0	0	0.509433962264151	0.101415094339623	0	0.134433962264151	1	6.14261748690615	6.14261748690615	2	14346810.0769231	8	14346810.0769231	0	1.58886694439243	0	1	1	0
bd2cc59d-f5ce-46ed-beb0-4c80b24cbe71	SA521720	SP109478	TCGA-B1-A47N-01A	Kidney-RCC	-14	-14	-32	NA	NA	NA	NA	NA	NA	NA	NA	NA	NA	NA	NA	NA	NA	NA	0.0614886731391586	0.529665587918015	0	0	0	0	0	0	0	0	0.578680203045685	0.0558375634517767	0	0.157360406091371	1	5.1958532659765	19.7880514845024	0	51756853	1	28158918.8095238	24225929.7777778	0.682352375378453	14.5921982185259	1	0	0
bd2ec47b-a120-4b3b-b10d-aee09805ab33	SA556576	SP123882	TCGA-KL-8346-01A	Kidney-ChRCC	6	-14	-6	NA	NA	NA	NA	NA	NA	NA	NA	NA	NA	NA	NA	NA	NA	NA	0.298978644382544	0	0	0	0	0	0	0	0	0	0.370892018779343	0.126760563380282	0	0.145539906103286	1	53.0459315198395	53.0459315198395	6	34460889.826087	0	34460889.826087	0	0.785137324058409	0	0	0	0
bd3e88b3-b37c-4641-85fa-d8125ba324ca	SA281049	SP53810	TCGA-50-5930-01A	Lung-AdenoCA	12	2	-6	0	4	0	0	0	0	0	0	0	0	0	0	0	0	0	0.00231162169152513	0.112445038365376	0	0	0	0	0	0	0	0	0	0	0	0	94	14.0133501238443	27.7968793529849	34	4273149.97959184	7	3955569.1952381	3677686.00892857	68.3968694813862	13.7835292291405	20	15	38
bd403458-5154-488b-931a-a7e737a6bf8c	SA560615	SP127640	TCGA-FF-8062-01A	Lymph-BNHL	-6	16	22	0	0	0	0	0	4	0	0	0	1	1	0	0	0	0	0.0459307010475423	0.257453666398066	0	0	0	0.0179003108092552	0.00926672038678485	0	0	0	0	0	0.482935153583618	0	5	0.00286344860098695	0.00535015625046901	1	43471.5	1	54149	75504	6.31533008407625	0.00248670764948206	0	2	28
bd6bd940-ef06-433a-80d9-dca5683e9cd2	SA320928	SP59340	tumor_4158726	Lymph-BNHL	-72	-18	-44	3	0	0	0	0	0	0	0	0	0	0	0	0	0	0	0.124075128059192	0.351735913488902	0	0	0	0	0	0	0	0	0.365122615803815	0	0.335149863760218	0	11	7.40004457883499	7.55870917679141	3	4807383.2173913	23	4805980.63829787	4741462	1.90062041199854	0.158664597956419	5	5	4
bdbcffb0-c7da-4e7d-8002-9feffe48533c	SA320988	SP59380	tumor_4177987	Lymph-BNHL	-66	-8	-42	3	0	0	4	0	0	0	0	0	0	0	0	0	0	0	0.0954491725768322	0.814716312056738	0	0	0	0.0617612293144208	0.0280732860520095	0	0	0	0.238461538461538	0.207692307692308	0.246153846153846	0.107692307692308	1	6.94998521743741	7.24362312107348	1	10384512.75	7	9411530.39130435	2924981.33333333	1.22331632113133	0.293637903636071	3	3	2
bef23192-57cd-4301-b7a7-5e82ca62482d	SA253160	SP43688	TCGA-B9-4617-01A	Kidney-RCC	-10	-16	-18	0	0	0	0	0	0	0	0	0	0	0	0	0	0	0	0.0392156862745098	0.245378151260504	0	0	0	0	0	0	0	0	0.662971175166297	0.10310421286031	0	0.157427937915743	0	5.1958532659765	37.1166435869538	1	51756853	0	25208572.8181818	23266015.7317073	1.32867328287355	31.9207903209773	0	0	0
bf7462a2-394f-4838-bcb6-4d0126fa48b1	SA282003	SP50518	TCGA-50-6591-01A	Lung-AdenoCA	54	16	20	0	4	0	0	0	0	0	0	0	0	0	0	0	0	0	0.118885546936837	0.209909767294602	0	0	0	0	0	0	0	0	0.449131513647643	0	0.0446650124069479	0.183622828784119	67	25.4658935738146	53.4835243890147	41	6903767.01785714	19	4804503.86982249	3764161.07079646	2.29022396599705	28.0176308152	42	40	7
bff518fb-6da7-4dfc-ae4c-bd3f641028e2	SA347921	SP65376	TCGA-24-1557-01A	Ovary-AdenoCA	18	2	18	0	4	2	0	0	0	0	0	0	0	0	0	0	0	0	0.0442004308847036	0.212523455417333	0	0	0.49510042393495	0	0	0	0	0.540885221305326	0	0	0	0.459114778694674	114	26.5205832763023	65.2346844868437	306	3233917.63052209	177	2143639.86363636	1741448.50962963	5.21795409142229	38.7141012105414	30	38	1
c00d925a-ca4d-4561-a8f2-d4542f218086	SA86548	SP15998	358-01-3TR	Lymph-CLL	-72	-22	-44	0	0	0	0	0	0	0	0	0	0	0	0	0	0	0	0.137306843267108	0.862693156732892	0	0	0	0	0	0	0	0	0.449612403100775	0	0.209302325581395	0	6	5.56407426766167	5.56407426766167	0	18474923.4444444	0	18474923.4444444	0	0.829944934002892	0	1	1	1
c00de7a0-0b09-4e07-988c-ef2a7f8e932a	SA556689	SP123894	TCGA-KM-8443-01A	Kidney-ChRCC	-8	-16	-8	0	0	0	0	0	0	0	0	0	0	0	0	0	0	0	0.167845180498697	0.104577595831783	0	0	0	0	0	0	0	0	0.303030303030303	0.156565656565657	0.0606060606060606	0.136363636363636	27	37.9025663858559	85.0177938460424	32	7865717.84722222	103	8760806.17241379	9643633.01369863	0.97221877287277	47.1152274601865	32	39	8
c016d025-3c92-41c5-b846-493b1fcce79e	SA268045	SP49391	TCGA-DD-A1EI-01A	Liver-HCC	-22	0	-14	0	4	0	0	0	0	0	0	0	0	0	0	0	0	0	0.0332444444444444	0.230577777777778	0	0	0	0	0	0	0.104	0	0.470059880239521	0	0	0.197604790419162	49	35.2279575570649	39.1488053919521	29	9484113.0990991	64	4269727.81021898	718827.398773006	2.02863891614163	3.92084783488712	43	37	5
c021b61c-c622-11e3-bf01-24c6515278c0	SA560707	SP99189	RK112_C01	Liver-HCC	-54	-20	-34	0	0	0	0	0	0	0	0	0	0	0	0	0	0	0	0	0.872885634940672	0	0	0	0	0	0	0	0	0.298755186721992	0.107883817427386	0.037344398340249	0.149377593360996	13	17.8732742804075	25.2382045613278	3	9208912.89655172	15	8023481.23404255	6113619.11111111	3.14673409908059	7.36493028092022	6	6	0
c05adc19-2e01-4712-a35a-69eee4d40998	SA269269	SP49531	TCGA-G3-A25S-01A	Liver-HCC	-14	-14	-2	0	0	0	0	0	0	0	0	0	0	0	0	0	0	0	0.0126736111111111	0.37193287037037	0	0	0	0	0	0	0	0	0.300452488687783	0	0.0705882352941176	0	66	28.1422104061829	75.4124318165216	40	11844919.0140845	56	6174223.12328767	4804769.3537415	6.3859330802338	47.2702214103387	41	42	12
c065761d-f775-457f-bda0-4c7c257a701e	SA138622	SP23769	TCGA-06-0190-01A	CNS-GBM	48	10	34	0	4	0	0	0	0	4	0	0	0	0	0	0	0	0	0.20446778361257	0.79553221638743	0	0	0	0	0	0	0	0	0.406829268292683	0.120975609756098	0.0819512195121951	0.304390243902439	73	27.2031498955448	30.7001317399218	45	4726318.51744186	71	4519354.8226601	3371040.12903226	4.33753326179067	3.49698184437704	54	48	7
c0812962-a345-48b7-aec0-01336c2d1eed	SA201620	SP30843	TCGA-CR-5249-01A	Head-SCC	36	18	26	0	0	0	0	0	0	0	0	0	0	0	0	0	0	0	0.268686203490286	0.580507079354626	0	0	0	0	0	0	0	0	0.339080459770115	0	0.0632183908045977	0.183908045977011	6	2.24024101176862	4.65178062419778	2	68020524	6	11770182.8333333	6656515.45454545	1.08070091940206	2.41153961242916	8	8	0
c121de15-78f7-4698-91bf-fd0485c466c2	SA191311	SP32222	TCGA-CR-7391-01A	Head-SCC	38	-6	10	NA	NA	NA	NA	NA	NA	NA	NA	NA	NA	NA	NA	NA	NA	NA	0.18546845124283	0.447418738049713	0	0	0	0	0	0	0	0	0	0	0	0	3	0	0.00337683595583075	0	0	0	102531	102531	0.188328106446359	0.00337683595583075	0	0	0
c13d7ee5-2bf0-43e4-9cd3-9326ed9355cf	SA86701	SP16154	523-02-6TR	Lymph-CLL	-76	-20	-46	0	0	0	0	0	0	0	0	0	0	0	0	0	0	0	0.0853419032315658	0.254775932869131	0	0	0	0	0	0	0	0	0.418685121107266	0	0.311418685121107	0	3	1.14858488375409	1.15038628449572	1	4359315.875	0	3881024.77777778	54696	2.01082241365038	0.00180140074163052	0	1	5
c14407ad-670e-4d1e-9417-2b76f4810fff	SA495074	SP97243	TCGA-HE-A5NF-01A	Kidney-RCC	-6	-10	0	NA	NA	NA	NA	NA	NA	NA	NA	NA	NA	NA	NA	NA	NA	NA	0.0310639880952381	0.23046875	0	0	0	0	0	0	0	0	0.532876712328767	0.0821917808219178	0.026027397260274	0.2	2	6.32791057004914	37.4476456882705	1	37820090.8	0	34970897.59375	34443269.2222222	1.97237734518462	31.1197351182214	0	0	0
c1abb741-4fcd-4161-b057-c7efd619cc99	SA261469	SP48073	TCGA-HW-7487-01A	CNS-Oligo	-18	-20	-18	0	0	0	0	0	0	0	0	0	0	0	0	0	0	0	0.237533998186763	0.762466001813237	0	0	0	0	0	0	0	0	0	0.264516129032258	0.135483870967742	0	1	11.4391111523732	11.4467798186875	2	68368258	1	57011742.8333333	229167	0.804853277196025	0.00766866631428845	0	0	0
c1d9ed06-7498-4c6c-a0de-dbf28e868109	SA270106	SP49322	TCGA-BC-A216-01A	Liver-HCC	-8	6	-12	0	4	0	0	0	0	2	0	0	0	0	0	0	0	0	0.0198776758409786	0.45756880733945	0	0	0	0	0	0	0	0	0.300613496932515	0.142638036809816	0.0782208588957055	0	101	7.19259896494562	18.7983255283207	180	1761202.89516129	107	1448665.68781726	1305130.08148148	2.84735300497208	11.605726563375	30	27	2
c2124bb2-30e1-4093-9a8a-3a188a6dc0a9	SA203953	SP31190	TCGA-CQ-6228-01A	Head-SCC	74	14	36	0	4	0	0	0	0	4	0	0	0	0	0	0	0	0	0.0710601278004465	0.178612672261144	0	0	0	0	0	0	0	0	0.363380281690141	0	0.1	0.0985915492957746	57	20.0227233450601	32.797059171528	38	6755007.98888889	41	3518792.82332155	2009676.94300518	4.67638455470313	12.7743358264679	44	43	6
c21a5d55-9790-429f-a4e6-420293c07b53	SA433857	SP83083	TCGA-ER-A19D-06A	Skin-Melanoma	8	0	-12	0	0	0	0	0	0	0	0	0	0	0	0	0	0	0	0.0049156282622197	0.0798789592610701	0	0	0	0	0	0	0	0	0.354026845637584	0	0	0.186241610738255	13	24.9864791364494	38.807705577698	3	20504471	10	14728998.2125	9759405.34883721	28.2906871943148	13.8212264412486	4	6	5
c27290e4-6835-448a-abdc-df8ddd5f4630	SA158301	SP28275	TCGA-06-2557-01A	CNS-GBM	-8	-4	-8	0	2	0	0	0	0	0	0	0	0	0	0	0	0	0	0.341737150292778	0.658262849707222	0	0	0	0	0	0	0	0	0.318339100346021	0.13840830449827	0.0830449826989619	0	39	20.600806199504	32.6467027198244	32	15015251.0731707	3	5672090.04069767	2747894.60305344	2.4457008383465	12.0458965203204	33	36	1
c285c2fa-24b4-47a1-874d-86e74b002b05	SA268456	SP49433	TCGA-FV-A3R3-01A	Liver-HCC	-38	-14	-24	0	0	0	0	0	0	0	0	0	0	0	0	0	0	0	0.0285439384220654	0.971456061577935	0	0	0	0	0	0	0	0	0.377952755905512	0	0	0.136482939632546	10	2.11778027698747	6.3881112641452	11	5845658.54545455	1	9236308	12966022.4	2.24111967193655	4.27033098715773	2	2	0
c298ec82-8305-4c89-898f-268308f782b2	SA507372	SP102977	C0035RT	Kidney-RCC	-2	-4	12	0	0	0	0	0	0	0	0	0	0	0	0	0	4	0	0.0169046619067619	0	0	0	0	0	0	0	0	0	0.74055829228243	0	0	0.0944170771756979	3	15.8257788906616	19.2089506086379	7	29558156.875	4	26092350.1363636	16850198.8333333	6.94644519930093	3.3831717179763	1	0	0
c29f6ed6-880d-4f03-977e-1087738e5e60	SA556817	SP124017	TCGA-KO-8406-01A	Kidney-ChRCC	-8	-20	-12	NA	NA	NA	NA	NA	NA	NA	NA	NA	NA	NA	NA	NA	NA	NA	0.283412322274882	0.0701421800947867	0	0	0	0	0	0	0	0	0.588235294117647	0	0.0588235294117647	0.196078431372549	2	38.4295183282523	38.4295183282523	1	36463654.46875	3	36463654.46875	0	0.383244523661195	0	0	0	0
c2ec7f57-8510-4bbf-a2e9-dbd9ce8dcad1	SA505680	SP102035	AOCS-153-1	Ovary-AdenoCA	40	18	38	0	4	2	0	0	0	0	0	0	0	0	0	0	0	0	0.0565151305789692	0.0643913223711483	0	0	0.446593892496891	0	0	0	0	0.675675675675676	0	0	0	0.324324324324324	92	30.1748321798226	42.0582060877184	27	7388706.37096774	38	5831118.39726027	3798056.2	2.64038980958206	11.8833739078958	18	19	0
c36213e4-c057-46f5-ada5-f1f921855bb4	SA520918	SP109384	TCGA-HP-A5MZ-01A	Liver-HCC	-14	-20	-14	0	0	0	0	0	0	0	0	0	0	0	0	0	0	0	0.0038659793814433	0.866347569955817	0	0	0	0	0	0	0	0	0.307471264367816	0	0.0431034482758621	0.189655172413793	9	1.44875053144157	14.3159345873361	3	14431271.3333333	0	26738187.3125	29578244.8461538	1.97030814618137	12.8671840558946	0	0	0
c437535b-2acc-4236-beae-94e2c1336830	SA296380	SP56303	TCGA-38-4628-01A	Lung-AdenoCA	8	4	8	0	0	0	0	0	0	0	0	0	0	0	0	0	0	0	0.050012725884449	0.0782641893611606	0	0	0	0	0	0	0	0.141263940520446	0.211895910780669	0.149938042131351	0.0669144981412639	0.224287484510533	68	39.2120951784349	67.026243064608	19	7215747.6	63	5126247.8488665	3640181.21551724	5.89922548292411	27.8141478861731	40	47	9
c48d7f4a-e98a-4077-a749-eb9f56f05b84	SA302007	SP57267	TCGA-37-4135-01A	Lung-SCC	40	12	40	0	1	0	1	0	0	0	0	0	0	0	0	0	0	0	0	0.461267537117394	0	0	0	0	0	0	0	0	0	0	0.0832962138084632	0	127	42.5087086923945	66.6596044431796	110	4981612.82352941	168	2659580.58077437	1460960.69838057	19.0277190827471	24.1508957507851	97	100	14
c504d5a9-29b0-4b7e-ac7b-5e543449a0f4	SA495261	SP97269	TCGA-GL-A59R-01A	Kidney-RCC	0	-10	-4	0	0	0	0	0	0	0	0	0	0	0	0	0	0	0	0.0318684516880093	0.419383003492433	0	0	0	0	0	0	0	0	0.616270145817345	0.141980046047582	0	0.152724481964697	0	5.1958532659765	17.6995708417674	0	51756853	5	31113298.3529412	26689679.5	2.53691602173864	12.5037175757909	1	1	0
c556f81b-8a6c-4bbb-876f-2e2ce570c185	SA554227	SP121761	TCGA-DX-A1KU-01A	SoftTissue-Liposarc	-10	-4	-6	0	0	0	0	0	0	0	0	0	0	0	0	0	0	0	0.068	0.078375	0	0	0.385625	0	0	0	0	0	0	0.512953367875648	0.0854922279792746	0.209844559585492	124	16.11574216437	39.3250614052057	94	4586625.17142857	201	2479267.03797468	1879612.28455285	2.86157378525416	23.2093192408357	88	88	9
c56505cb-e150-408d-9df6-3af4e608c376	SA556330	SP123856	TCGA-KL-8333-01A	Kidney-ChRCC	-10	-20	-22	NA	NA	NA	NA	NA	NA	NA	NA	NA	NA	NA	NA	NA	NA	NA	0.0952380952380952	0.417366946778712	0	0	0	0	0	0	0	0	0.351351351351351	0.108108108108108	0	0.202702702702703	2	27.331220575	27.331220575	0	40837699.6	0	40837699.6	0	0.38826656206439	0	1	0	0
c569b867-dadd-4591-af17-7e9b74699561	SA85839	SP15290	023-0056-02TR	Lymph-CLL	-44	-14	-32	0	0	0	0	0	0	0	0	0	0	0	0	0	0	0	0.156232686980609	0.843767313019391	0	0	0	0	0	0	0	0	0.626373626373626	0.131868131868132	0.153846153846154	0	3	6.78262188825122	8.01750126805284	0	20268884.4	1	19965952.3333333	18451292	0.659020189924124	1.23487937980163	0	1	0
c5bc0826-8037-4fe6-ad4e-b1b675e771fb	SA507176	SP102749	C0006RT	Kidney-RCC	-6	-20	-6	NA	NA	NA	NA	NA	NA	NA	NA	NA	NA	NA	NA	NA	NA	NA	0.0525345622119816	0.348387096774194	0	0	0	0	0	0	0	0	0.752380952380952	0	0	0.166666666666667	1	0.0118337300291389	0.0118337300291389	0	179654	5	179654	0	0.399631374840107	0	1	0	0
c612570a-881d-421f-98b9-0e4563133744	SA441083	SP84962	TCGA-BR-6456-01A	Stomach-AdenoCA	14	8	12	0	1	0	0	0	0	0	0	0	0	0	0	0	0	0	0.0784467031535053	0.199765441751368	0	0	0	0	0	0	0	0	0.410863509749304	0	0.211699164345404	0	48	46.83734461798	67.1209476180995	130	6553567.26267281	61	4538966.40089087	2654619.90517241	2.73794416992554	20.2836030001195	37	37	1
c61ded54-f80e-4da8-b1d8-e22551c96118	SA50791	SP4557	TCGA-B6-A0X5-01A	Breast-AdenoCA	-22	20	-10	0	0	0	0	0	0	0	0	0	0	0	0	0	0	0	0.0700065631152921	0.465324874206957	0	0	0	0	0	0	0	0	0	0.270096463022508	0.090032154340836	0.327974276527331	3	4.23378836638341	8.08407305228569	1	12855067.9	1	6293769.76923077	4031253.17241379	1.64212909083461	3.85028468590228	28	26	0
c642b9cc-bdb1-4796-9692-8be92398be17	SA86380	SP15830	306-01-5TR	Lymph-CLL	-70	-22	-44	0	0	0	0	0	0	0	0	0	0	0	0	0	0	0	0.165474974463739	0.834525025536262	0	0	0	0	0	0	0	0	0	0.364583333333333	0.208333333333333	0	0	7.43709044087983	12.4239918162423	1	14816446	2	20626279.1111111	49675444.6666667	0.747753965922719	4.98690137536251	0	0	0
c66926a8-474d-482c-bfb7-043029c8b737	SA321053	SP59440	tumor_4191799	Lymph-BNHL	-46	14	-8	0	0	0	0	0	0	0	0	0	0	0	0	0	0	0	0.109093571533167	0.207643871723532	0	0	0	0	0	0	0	0	0	0	0.424320827943079	0	52	5.60920394075932	10.4603923059085	9	3643977.08695652	3	5389546.43103448	12080895.5833333	2.47259437223777	4.85118836514914	7	5	6
c66c92d5-df65-46e6-861d-d8a98808e6a3	SA3760	SP967	TCGA-CF-A3MF-01A	Bladder-TCC	8	-6	-34	0	0	0	0	0	0	0	0	0	0	0	0	0	0	0	0.268038249782672	0.295566502463054	0	0	0	0	0	0	0	0	0.32312925170068	0	0.207482993197279	0	7	17.287447229891	44.4937394558829	7	32288147.125	0	21797230.2131148	18067126.4222222	1.2721760826402	27.2062922259919	2	2	0
c67409b2-ac25-42a0-8543-4636ef132fe4	SA491671	SP96147	TCGA-A2-A3XX-01A	Breast-AdenoCA	28	12	32	0	4	2	0	0	0	0	0	0	0	0	2	0	0	0	0.126269956458636	0.475761973875181	0	0	0.215674891146589	0	0	0	0	0	0.48062015503876	0.135658914728682	0.062015503875969	0.13953488372093	37	38.696662936019	56.4743416328038	18	22168835.1886792	5	10584769.1790123	4952149.9266055	1.23565868662371	17.7776786967848	29	24	3
c6888be2-4517-41e4-a801-9c915f24e737	SA266774	SP48008	TCGA-FG-5964-01A	CNS-Oligo	-4	-18	-20	0	0	0	0	0	0	0	0	0	0	0	0	0	0	0	0.15155661991105	0.84844338008895	0	0	0	0	0	0	0	0	0	0	0.107508532423208	0	4	21.1250433858627	22.9361491841779	1	37134786.1176471	1	38078535.6111111	54122277	1.06424888208384	1.81110579831515	0	0	0
c691d6b3-8e70-4951-8551-2ee4e4d0d10b	SA375068	SP61343	TCGA-04-1514-01A	Ovary-AdenoCA	36	16	2	0	4	0	0	0	0	0	0	0	0	0	0	0	0	0	0.0933529736696741	0.433990057079727	0	0	0.472656969250598	0	0	0	0	0	0	0.329710144927536	0.144927536231884	0.159420289855072	35	37.6185653983458	54.8038086567704	17	11198175.9607843	28	8278657.46268657	5270668.70707071	1.95708866929569	17.1852432584245	24	19	0
c6d6f49e-6e95-4e41-8388-71f6fe017d80	SA556318	SP123854	TCGA-KL-8332-01A	Kidney-ChRCC	-14	-12	-12	NA	NA	NA	NA	NA	NA	NA	NA	NA	NA	NA	NA	NA	NA	NA	0.141290322580645	0.190967741935484	0	0	0	0	0	0	0	0	0.389830508474576	0.186440677966102	0.0508474576271186	0.110169491525424	0	49.1138457643981	49.1138457643981	0	43167536.3823529	0	43167536.3823529	0	0.557771287407889	0	0	0	0
c75cc75a-7496-420f-b526-ea63c77e9839	SA468264	SP93652	TCGA-AP-A052-01A	Uterus-AdenoCA	42	22	24	0	4	0	0	0	0	2	0	0	0	0	0	0	4	0	0.177527487262001	0.211048538482167	0	0	0	0	0	0	0	0	0	0.147577092511013	0.125550660792952	0.191629955947137	34	12.8441125717298	16.3756189834237	82	4534724.23255814	59	1980930.47410359	649862.212121212	1.35417173070845	3.53150641169395	13	11	1
c767254e-b289-4904-a80f-050cf01ff8ba	SA505734	SP101642	AOCS-094-1	Ovary-AdenoCA	-6	4	14	0	4	2	0	0	0	2	0	0	0	0	0	0	0	0	0.032358285948766	0.0494753502549974	0	0	0.575121636672724	0	0	0	0	0.475935828877005	0	0.115641711229947	0.0628342245989305	0.286096256684492	190	44.8982359521077	67.1689452189298	193	3133900.83908046	138	2268579.8298109	1457341.38362069	6.20646915157161	22.2707092668222	43	40	1
c76f7fcc-2748-4b6d-805e-d21652dd5e3a	SA192621	SP30077	TCGA-BA-6872-01A	Head-SCC	70	14	40	0	4	0	0	0	0	0	0	0	0	0	0	0	0	0	0.0390743395453615	0.254638541879992	0	0	0	0	0	0	0	0.141037306642402	0.200181983621474	0.146496815286624	0.150136487716106	0	119	22.5462265799635	51.3995137999233	86	3437558	73	2154277.86816269	1667773.21470019	8.83634208597586	28.8532872199597	41	43	5
c79ce3d3-4758-4f52-9da1-38f994c99f4e	SA511039	SP105006	TCGA-HU-A4G6-01A	Stomach-AdenoCA	20	6	8	0	0	0	0	0	0	0	0	0	0	0	0	0	0	0	0.107304184777977	0.44711497485724	0	0	0	0.12946390522458	0.0668200801159124	0	0	0.115884115884116	0.33966033966034	0	0.332667332667333	0	27	4.70956441131058	40.7283487021476	10	10052751.4285714	1	16447402.527027	17939487.7833333	4.19532185723043	36.018784290837	4	3	0
c8381701-31cb-465a-bdf2-1b8132be7a14	SA444847	SP86836	TCGA-E8-A416-01A	Thy-AdenoCA	-38	-22	-40	NA	NA	NA	NA	NA	NA	NA	NA	NA	NA	NA	NA	NA	NA	NA	0.285714285714286	0.714285714285714	0	0	0	0	0	0	0	0	0	0	0	0	0	0	0	0	0	0	0	0	0.0148829576200904	0	0	0	0
c8e961b4-e324-40a2-89f6-736ec3845bc9	SA443616	SP84439	TCGA-BR-6452-01A	Stomach-AdenoCA	10	24	12	0	0	0	0	0	0	1	0	0	0	0	0	0	1	0	0.0174299551661678	0.513731485168866	0	0	0	0	0	0.198126999216371	0	0	0	0	0.822899122761699	0	11	0.00727038567931254	3.17121970934657	10	220751	3	9628786.6	10674123.8888889	142.160780468541	3.16394932366726	1	3	39
c8f64a71-e545-4eb6-9da3-2d43ae0c2627	SA507492	SP103733	C0098RT	Kidney-RCC	8	0	18	0	0	0	0	0	0	0	0	0	0	0	0	0	0	0	0.0636072211911591	0.163489117597435	0	0	0	0	0	0	0	0	0.562849162011173	0.134078212290503	0	0.209497206703911	11	11.1821761796776	24.6409031725899	9	17587534.7368421	1	14727154.96	12974018.9677419	2.14782327300805	13.4587269929122	3	5	0
c9ad6b1c-baa0-45a7-b7c4-733728505b8a	SA507324	SP103539	C0052RT	Kidney-RCC	24	-2	26	0	0	0	0	0	0	0	0	1	0	0	0	0	1	0	0.0165842200790064	0	0	0	0	0	0	0	0	0	0.601297764960346	0	0	0.124008651766402	2	24.7308674735523	69.3488844856917	9	19974221.6486486	7	17415051.2521008	16260303.6341463	10.272303323566	44.6180170121395	4	4	0
c9f87f0d-4967-4be2-8b92-a20f1980ea22	SA86422	SP15872	318-01-3TR	Lymph-CLL	-70	-18	-44	NA	NA	NA	NA	NA	NA	NA	NA	NA	NA	NA	NA	NA	NA	NA	0.0987717502558854	0.428863868986694	0	0	0	0	0	0	0	0	0.55	0.15	0.1625	0	3	0.189902766404492	4.59465916705887	0	823717.857142857	4	11625651.0833333	26748357.6	0.75092472528291	4.40475640065438	0	0	0
c9f91ded-3b04-4cd1-8ea6-bbc635a8a4f0	SA528949	SP111175	OC-WG-008-S-CA2	Eso-AdenoCA	28	-10	12	0	4	0	0	0	0	0	0	0	0	0	0	0	4	0	0.024650528744162	0.363563033886411	0	0	0	0.495107805731893	0.116678631637534	0	0	0	0	0	0.493076590220684	0	160	49.6196363158818	62.9089687620011	121	3607812.78832117	21	3309759.74119718	2529506.22292994	44.0499139577928	13.2893324461193	29	26	19
ca2b9fe2-97e0-4d4f-afd7-a5acf638800f	SA534053	SP113926	TCGA-B1-A47O-01A	Kidney-RCC	24	-4	8	0	0	0	0	0	0	1	0	0	0	0	0	0	0	0	0.0427668278170324	0.390851617701748	0	0	0	0	0	0	0	0	0.562893081761006	0	0	0.238993710691824	0	0	4.0433878566447	0	0	1	17538505.8571429	17538505.8571429	0.996644133872617	4.0433878566447	1	1	0
ca49fdb1-d55a-427c-9819-90980dcd956f	SA86578	SP16028	371-01-10TR	Lymph-CLL	-66	-20	-40	0	0	0	0	0	0	0	0	0	0	0	0	0	0	0	0.152878567972908	0.847121432027092	0	0	0	0	0	0	0	0	0.55045871559633	0.26605504587156	0.119266055045872	0	3	0.222993624597872	0.222993624597872	0	967252	1	967252	0	0.771467210301397	0	0	0	0
cafe9603-a804-48fb-9217-e2d1c3c346c5	SA408891	SP69902	8015261	Panc-AdenoCA	36	6	24	0	4	0	0	0	0	0	0	0	0	0	0	0	0	0	0.251303672473094	0.0940863197603462	0	0	0	0	0	0	0	0	0	0	0.393641180923543	0	55	33.2977480517161	45.4305824256913	26	6219093.96875	44	6754364.37810945	8843224.51219512	3.21787141034347	12.1328343739752	18	22	18
cb5e1546-cda6-4991-911c-f3dd9f1a475a	SA553897	SP122412	TCGA-FX-A48G-01A	SoftTissue-Leiomyo	-4	-14	-4	0	0	0	0	0	0	2	0	0	0	0	0	0	0	0	0.0557395143487859	0.277317880794702	0	0	0	0	0	0	0	0	0.51063829787234	0.127659574468085	0	0.228723404255319	58	29.1036928390466	31.1258053519588	50	6136642.67361111	54	4004550.95338983	667363.913043478	1.30817408602281	2.02211251291219	43	42	23
cb783f8b-d092-4104-b809-3f90b19df7df	SA554567	SP121816	TCGA-DX-A2J0-01A	SoftTissue-Liposarc	-18	0	-8	0	0	0	0	0	0	0	0	0	0	0	0	0	0	0	0.0755697720911635	0.161935225909636	0	0	0.302279088364654	0	0	0	0	0	0	0.296296296296296	0.0851851851851852	0.188888888888889	237	21.2547257210407	23.3040039308926	242	2481120.05078125	271	971278.170153417	132841.030368764	1.80127646539008	2.04927820985188	232	236	19
cbb788dd-964b-4cfd-80e1-979c7b5b3c52	SA507131	SP102719	C0001RT	Kidney-RCC	0	-8	-2	0	0	0	0	0	0	1	0	4	0	0	0	0	0	0	0.0687838025239218	0	0	0	0	0	0	0	0	0	0.642307692307692	0.0628205128205128	0	0.173076923076923	6	11.8181983651369	11.8181983651369	0	19620542.3888889	1	19620542.3888889	0	2.61784765978913	0	2	1	0
cc19a480-9c66-4ee8-a0c0-921acac02689	SA468140	SP90125	TCGA-AX-A2H5-01A	Uterus-AdenoCA	20	2	14	0	4	2	0	0	0	0	0	0	0	0	0	0	0	0	0.0902858809801634	0.11012252042007	0	0	0	0	0	0	0	0	0	0.262582056892779	0.12253829321663	0.164113785557987	74	17.5927685137214	27.7808956475563	102	5087332.44761905	94	1768369.81761006	831565.849462366	2.47316633361509	10.1881271338349	57	55	9
cc4f9175-a8c8-424a-99d7-8bd11cae0e52	SA49622	SP10150	TCGA-A8-A092-01A	Breast-AdenoCA	22	18	2	0	4	2	0	0	0	0	0	0	0	0	0	0	0	0	0.0770015298317185	0.291177970423253	0	0	0	0	0	0	0	0	0	0.244060475161987	0.274298056155508	0.19438444924406	22	32.2941412893102	59.5181234704401	7	23915811.0731707	13	13386304.237037	8793647	2.81858827906884	27.2239821811298	7	5	9
cc7bba1d-8990-4557-a565-9cff1085f023	SA321026	SP59428	tumor_4172511	Lymph-BNHL	-16	14	8	NA	NA	NA	NA	NA	NA	NA	NA	NA	NA	NA	NA	NA	NA	NA	0.0690768237572627	0.420916720464816	0.0374435119431892	0	0	0.065848934796643	0.0196901226597805	0	0	0	0.261363636363636	0.136363636363636	0.272727272727273	0.125	0	5.23911783290401	5.23911783290401	0	26093909.6666667	0	26093909.6666667	0	1.11517437863017	0	0	0	2
cd0aeed5-93a1-4287-8a88-fe6b7b5e3983	SA292842	SP55711	TCGA-50-6597-01A	Lung-AdenoCA	-12	-18	-18	0	0	0	0	0	0	0	0	0	0	0	0	0	0	0	0.0974678712304364	0.146710777452602	0	0	0	0	0	0	0	0	0.257611241217799	0.208430913348946	0.0468384074941452	0.182669789227166	62	41.0797496318819	47.927674462393	56	7294187.23976608	190	3270179.37752809	758846.003649635	2.81615402677735	6.84792483051118	53	53	42
cd3d7559-b583-4474-81df-4bf9232de3c2	SA422403	SP81440	TCGA-AG-A032-01A	ColoRect-AdenoCA	26	12	14	0	4	0	0	0	0	0	0	0	0	0	0	0	0	0	0.230167014613779	0.144702505219207	0	0	0	0	0	0	0	0	0.370901639344262	0	0.153688524590164	0	24	15.7650498344399	57.3367767181158	3	13086547.5	15	14520564.6949153	15150133.2195122	2.76358967574596	41.5717268836759	2	2	1
cd9efdef-a7fb-49e5-9515-63606ae8bbfc	SA505568	SP101596	AOCS-084-1	Ovary-AdenoCA	34	12	30	0	1	0	0	0	0	0	0	0	0	0	0	0	0	0	0.0868656149021099	0.456377114616993	0	0	0.399543812963315	0	0	0	0	0	0.304785894206549	0.133501259445844	0.0831234256926952	0.118387909319899	30	31.8401108398161	60.3064961832545	35	15848565.7377049	26	7237503.80632411	4501697.671875	1.88642235393898	28.4663853434384	30	25	0
cda1a403-16b6-487c-a82a-c377d1d0f89d	SA5798	SP1781	TCGA-BT-A3PH-01A	Bladder-TCC	38	24	18	0	4	0	0	0	0	0	0	0	0	0	0	0	0	0	0.0266024628986422	0.121381959793706	0	0	0	0	0	0	0	0	0	0.248175182481752	0.130170316301703	0	7	30.3954143975533	40.5446646231495	19	18923395.6666667	19	11218691.2407407	5054927.7	13.7997725554869	10.1492502255962	10	10	65
cdbbd701-9c05-4f9e-923d-06039dd8a04d	SA553858	SP122392	TCGA-FX-A3RE-01A	SoftTissue-Leiomyo	-8	8	-2	0	0	0	0	0	0	0	0	0	0	0	0	0	0	0	0.0680326673472364	0.0401050021875456	0	0	0	0	0	0	0	0	0	0.365308804204993	0.115637319316689	0.318002628120894	93	21.0822097677506	28.0047846370906	44	4638550.33333333	40	4451886.66492147	3965856.73584906	4.96589028065792	6.92257486934	25	27	3
cdf045a6-ab6a-4dc5-b0b0-d72fbb26b0bb	SA507285	SP103487	C0042RT	Kidney-RCC	-8	-8	-2	0	0	0	0	0	0	0	0	4	0	0	0	0	0	0	0.0617000328191664	0.203478831637676	0	0	0	0	0	0	0	0	0.714964370546318	0	0	0.128266033254157	2	2.19924488413667	7.40566775937878	3	11129292.8333333	6	14053660.9375	15808281.8	1.11451369450325	5.20642287524211	2	2	0
cdf313c8-59f9-41c6-9bd2-f47cb4287da5	SA556633	SP123888	TCGA-KM-8440-01A	Kidney-ChRCC	-4	-18	-8	NA	NA	NA	NA	NA	NA	NA	NA	NA	NA	NA	NA	NA	NA	NA	0.23644251626898	0.169197396963124	0	0	0	0	0	0	0	0	0.287037037037037	0.148148148148148	0	0.240740740740741	3	37.9345307237088	37.9809222949275	0	29832067.8421053	0	28375123.075	693172.5	0.332402424057517	0.0463915712187279	0	0	0
ce85ccf3-6621-4976-b187-2f28d45dd4d9	SA321024	SP59400	tumor_4107137	Lymph-BNHL	-22	20	16	0	0	0	0	0	0	0	0	0	0	0	0	0	0	0	0	0.156872661070092	0.099069485182563	0.175078385759078	0	0	0	0	0	0.119444444444444	0.252083333333333	0	0.199305555555556	0	76	15.3176495945563	46.2771938572423	21	8030628.0877193	15	6779053.91176471	6293749.63945578	7.1341915638301	30.959544262686	9	8	11
cf072bfe-3191-4a71-9e0b-decaa28365e1	SA410859	SP75985	8057480	Panc-AdenoCA	34	0	14	0	1	0	0	0	0	0	0	0	0	0	0	0	0	0	0.172914409534128	0.573564463705309	0	0	0	0.0320693391115926	0.0127843986998917	0	0	0	0	0	0.184873949579832	0.224089635854342	27	2.22347513063447	78.1523385691572	3	3908549.29411765	3	15264507.124183	16684001.8529412	1.6419623791294	75.9288634385228	10	11	5
cf2d34c4-c622-11e3-bf01-24c6515278c0	SA560626	SP99197	RK126_C01	Liver-HCC	-16	-4	-8	0	3	0	0	0	0	0	0	0	0	0	0	0	0	0	0.0202230926430518	0.0590514305177112	0	0	0	0.0771032016348774	0.0146032016348774	0	0.119252384196185	0.173232908458864	0.326187717265353	0	0	0.367902665121669	66	28.8406063987138	86.7637224223564	62	12138870.4788732	21	8879480.61643836	7832346.31674208	9.80106924972553	57.9231160236426	7	7	3
cf5deb22-f7eb-409d-a0e4-882716199c39	SA515003	SP106560	TCGA-MH-A560-01A	Kidney-RCC	8	-14	6	0	0	0	0	0	0	0	0	0	0	0	0	0	0	0	0.0401292755184487	0.309453272286561	0	0	0	0	0	0	0	0	0.486862442040185	0.105100463678516	0	0.213292117465224	0	5.1958532659765	15.4038630363701	0	51756853	0	30688144.3333333	25420967.1666667	1.37114397682751	10.2080097703936	0	0	0
cf6c7066-6611-43ec-aef1-295a976cce5b	SA505841	SP101670	AOCS-106-1	Ovary-AdenoCA	28	-4	8	0	4	0	0	0	0	0	0	0	0	0	0	0	0	0	0.057605421686747	0.0694277108433735	0	0	0.54375	0	0	0	0	0.518457752255947	0	0.127153404429861	0	0.296964725184578	127	40.0656104823839	62.5975945886939	45	6144008.44444444	73	5054928.64893617	3843480.33707865	4.85222002152514	22.53198410631	12	11	0
cfe0bf13-2ff4-4164-9b6a-cd3615bf3ddc	SA409543	SP70230	8030355	Panc-AdenoCA	-18	-6	-4	0	0	0	0	0	0	0	0	0	0	0	0	0	0	0	0.141999624835866	0.38416807353217	0	0	0.300506471581317	0	0	0	0	0.201970443349754	0	0	0.160098522167488	0	21	32.8970854262352	45.546278840482	10	15604473.2063492	15	11156431.6393443	6406827.93220339	1.89543719833686	12.6491934142468	13	11	0
d01710f9-efc8-4b5f-9e53-300b30f9219f	SA210893	SP34246	TCGA-AK-3428-01A	Kidney-RCC	6	-8	12	0	0	0	0	0	0	0	0	4	0	0	0	0	4	0	0.0501176044870635	0	0	0	0	0	0	0	0	0	0.623529411764706	0	0	0.156862745098039	1	5.37011095597119	5.37011095597119	2	8915444.33333333	11	8915444.33333333	0	2.37038138826192	0	0	1	0
d02597f8-3ac7-4165-a65f-0e134e5d215b	SA500164	SP98065	TCGA-FV-A4ZQ-01A	Liver-HCC	8	14	6	0	4	0	0	0	0	0	0	0	0	0	0	0	0	0	0.0066947207345065	0.705049732211171	0	0	0	0	0	0	0	0	0.437601296596434	0	0.053484602917342	0.157212317666126	9	6.64444267200166	34.0459081394205	8	33093259.6666667	19	12112056.1547619	10498117.4230769	3.78407726595835	27.4014654674189	9	9	2
d053f88f-09e6-472e-a691-bb293c461399	SA434486	SP82433	TCGA-ER-A19J-06A	Skin-Melanoma	6	-6	-2	0	0	0	0	0	0	1	0	0	0	0	0	0	0	0	0.00462435346716928	0.0363592530902078	0	0	0	0	0	0	0	0	0.450738916256158	0	0.0812807881773399	0.137931034482759	23	13.2893066125116	26.9123157414704	8	12410365.78125	11	12372855.8	12336482.4848485	16.753107272838	13.6230091289588	5	4	6
d056645f-4dd3-49f3-b0a4-2293e2b4d82c	SA438284	SP82780	TCGA-EE-A185-06A	Skin-Melanoma	28	6	30	0	0	0	0	0	0	0	0	0	0	0	0	0	0	0	0.00102712156122477	0.0527718402131971	0	0	0	0	0	0	0	0	0.362944162436548	0	0.065989847715736	0.208121827411168	22	24.1619388312035	28.8210705971618	15	14972038.3265306	2	8664309.65346535	2720488.40384615	13.2627396503617	4.65913176595831	19	20	45
d0a0d845-32e2-4590-b909-29bd27b92900	SA491109	SP96116	TCGA-AD-A5EK-01A	ColoRect-AdenoCA	14	8	10	0	4	0	0	0	0	0	0	0	0	0	0	0	0	0	0.176353503184713	0.110589171974522	0	0	0	0	0	0	0	0	0	0	0.411808118081181	0	44	3.42454347118543	47.8753857193976	15	3936058.76923077	4	7153433.25	7634190.35632184	4.47834901812755	44.4508422482122	16	12	1
d0a33fd2-085c-488b-b843-2ca97c85a5cb	SA458098	SP89245	TCGA-EL-A3CX-01A	Thy-AdenoCA	-6	-12	-22	0	0	0	0	0	0	0	0	0	0	0	0	0	0	0	0.150246305418719	0.46551724137931	0	0	0	0	0	0	0	0	0.53125	0	0	0.0625	0	0	0	0	0	0	0	0	0.14527284221705	0	0	0	0
d0e033bc-8e97-4322-b3b1-8626f1e2449b	SA433382	SP83019	TCGA-DA-A1I0-06A	Skin-Melanoma	18	2	18	0	0	0	0	0	0	0	0	0	0	0	0	0	0	0	0.00237457069188671	0.0511908522976264	0	0	0	0	0	0	0	0	0.332263242375602	0	0	0.15569823434992	93	12.3567801307019	29.1981248579417	73	2695361.31386861	9	2870209.625	3013648.05988024	35.8543710639298	16.8413447272398	62	68	12
d1132127-1250-43af-9c16-425798a3d1a7	SA163650	SP28581	TCGA-26-5132-01A	CNS-GBM	32	16	28	0	0	0	0	0	0	4	0	0	0	0	0	0	0	0	0.331906668507524	0.668093331492476	0	0	0	0	0	0	0	0	0.404255319148936	0.196217494089835	0.186761229314421	0	16	16.9226945239035	22.4343605329381	23	10320617.2857143	4	8175834.30487805	4991156.54545455	2.72778049227762	5.51166600903459	16	18	2
d113ce88-04ab-4675-b363-92f80c28de34	SA556448	SP123870	TCGA-KL-8340-01A	Kidney-ChRCC	6	-16	-12	NA	NA	NA	NA	NA	NA	NA	NA	NA	NA	NA	NA	NA	NA	NA	0.324510932105869	0.0448791714614499	0	0	0	0	0	0	0	0	0.252747252747253	0.131868131868132	0.043956043956044	0.142857142857143	2	39.1876952114104	39.1876952114104	1	39035586.2	0	39035586.2	0	0.313964531681575	0	0	0	0
d12cfd8b-682d-41df-acf8-ee7f68a6241c	SA475461	SP94540	TCGA-B5-A0K3-01A	Uterus-AdenoCA	32	10	30	0	4	0	0	0	0	0	0	0	0	0	0	0	0	0	0.125591332214253	0.0859148481611476	0	0	0	0	0	0	0	0	0	0	0.147512864493997	0.281303602058319	29	14.8858081379251	19.1974403605192	172	3766486.375	90	1286738.67549669	393135.900900901	2.37679387487798	4.3116322225941	269	234	0
d182b67c-c622-11e3-bf01-24c6515278c0	SA560687	SP99201	RK130_C01	Liver-HCC	-24	0	-16	0	0	0	0	0	0	0	0	0	0	0	0	0	0	0	0.0181646168401135	0.861873226111637	0	0	0	0	0	0	0	0	0.402173913043478	0	0.0516304347826087	0.165760869565217	13	21.543832670885	34.1957015032351	11	11496540.6428571	7	7569548.7037037	4785858.21518987	2.05889405339037	12.6518688323502	21	16	1
d18c6e64-9598-488a-8ab3-3652072f9277	SA297890	SP57066	TCGA-66-2795-01A	Lung-SCC	62	22	36	0	4	0	1	0	0	0	0	0	0	0	0	0	0	0	0.00459309654136377	0.370555833750626	0	0	0	0	0	0	0	0	0	0	0.0565795113587655	0	50	28.2855438622069	42.1859271663211	52	13004193.2769231	24	5319263.33755274	2415074.69767442	21.2078967324076	13.9003833041142	26	25	8
d252a54e-0377-4b3e-8228-26108ea704fa	SA264468	SP48504	TCGA-E1-5319-01A	CNS-Oligo	-24	-22	-20	0	0	0	0	0	0	0	0	0	0	0	0	0	0	0	0.209911173445535	0.790088826554465	0	0	0	0	0	0	0	0	0	0	0.132315521628499	0	4	5.88680270703053	5.92070507820975	3	29790202.8333333	0	25681513.7142857	1029379	0.78226212862321	0.0339023711792249	0	0	0
d252f328-4583-4e97-9a71-bb2885f06f73	SA269698	SP49591	TCGA-DD-A1EL-01A	Liver-HCC	16	8	20	0	4	0	0	0	0	0	0	0	0	0	0	0	0	0	0.00471389288987822	0.398585832133037	0	0	0	0	0	0	0	0	0.245657568238213	0.0992555831265509	0.104218362282878	0.136476426799007	17	29.1191263211449	43.2539400788644	8	16114499.4259259	9	13464389.9166667	10057106.2619048	2.80485803313181	14.1348137577195	4	5	1
d2ab2555-7288-47a4-a80c-bf62d65b67b8	SA310212	SP57901	TCGA-18-4721-01A	Lung-SCC	32	20	22	0	4	0	0	0	0	4	0	0	0	0	0	0	0	0	0.00694661526171373	0.477510333090202	0	0	0	0	0	0	0	0	0	0.159676232523915	0.0676968359087564	0	59	35.6541573061765	43.7771328780485	16	8195945.51538462	18	6056556.90740741	2822597.38372093	10.6399343953041	8.12297557187199	18	19	5
d2e4dc23-992d-4e44-add4-2972718083cb	SA505855	SP101674	AOCS-107-1	Ovary-AdenoCA	30	10	20	0	4	2	2	0	0	2	0	0	0	0	0	0	0	0	0.0311627906976744	0.24046511627907	0	0	0.588682170542636	0	0	0	0	0.509049773755656	0.208144796380091	0	0	0.282805429864253	61	40.0914102718559	51.1087746716901	112	6307238.50777202	42	4524249.82798834	2230137.72666667	2.35208790045879	11.0173643998342	16	18	2
d31cce9d-1b38-44fd-9378-0d128e12a011	SA542016	SP116624	tumor_4157186	Lymph-BNHL	-56	2	-20	0	0	0	0	0	0	0	0	0	0	0	0	0	0	0	0.0761047463175123	0.240261865793781	0	0	0	0	0	0	0	0	0	0	0.494845360824742	0	11	7.98631153687473	15.611050578577	5	7019393.17647059	14	9330273.3	14240893.5625	2.21613074643025	7.62473904170223	8	8	8
d32f41fb-0744-4a62-81f6-0260c4920049	SA417835	SP80216	TCGA-EJ-7791-01A	Prost-AdenoCA	-26	-20	-24	0	0	0	0	0	0	2	0	0	0	0	0	0	0	0	0.0963517305893358	0.431244153414406	0	0	0.37043966323667	0	0	0	0	0.0842105263157895	0.494736842105263	0.168421052631579	0.0526315789473684	0.147368421052632	42	9.31428379470142	9.33778417929373	11	4282213.81538462	18	4044147.43478261	175568.75	0.766417330091848	0.0235003845923144	25	30	0
d3709eea-ca2a-49ac-b79c-871a5473d450	SA194079	SP32694	TCGA-DQ-5625-01A	Head-SCC	48	0	32	0	0	0	0	0	0	0	0	0	0	0	0	0	0	0	0.0369057358421962	0.570311789837287	0	0	0	0	0	0	0	0	0.346200241254524	0	0.139927623642943	0.100120627261761	19	1.43402334576498	41.2477270893	7	8708261.2	3	17394532.2777778	18042761.4626866	7.87822585636131	39.813703743535	1	2	18
d392ded3-afc8-4c79-b278-40245f18f2f8	SA505497	SP101572	AOCS-077-1	Ovary-AdenoCA	20	-14	4	0	4	2	0	0	0	0	0	0	0	0	0	0	0	0	0.176628249798982	0.409541677834361	0	0	0.345751809166443	0	0	0	0	0	0	0.215568862275449	0.0958083832335329	0.197604790419162	32	46.0102631968276	59.3218075777519	29	16435428.1294118	27	13441718.8432836	8248549.67346939	1.3371894894858	13.3115443809243	22	15	11
d3d65db3-36f9-41c7-8e5e-1683ce94dfcb	SA491228	SP96129	TCGA-A6-A56B-01A	ColoRect-AdenoCA	18	6	8	0	4	0	0	0	0	0	0	0	0	0	0	0	0	0	0.223305233579206	0.240604144713734	0	0	0	0	0	0	0	0	0	0	0.508551881413911	0	53	25.2015364990651	44.6288855656436	23	7684810.85714286	66	4729325.13829787	3155207.74456522	4.05262825864484	19.4273490665785	19	19	10
d3daf373-1485-455e-a0a1-8e33d215d623	SA102595	SP21193	TCGA-A6-2681-01A	ColoRect-AdenoCA	36	4	24	0	4	0	0	0	0	2	0	0	0	0	0	0	0	0	0.205548805184285	0.145673012015661	0	0	0	0	0	0	0	0	0	0	0.478424015009381	0	91	15.953269256571	32.8668270902688	25	4175773.51724138	20	5670095.08522727	8559116.78333333	5.37261873456213	16.9135578336978	16	18	0
d414e076-dcb6-4edf-adef-0abdc57354ea	SA264588	SP48534	TCGA-CS-6668-01A	CNS-Oligo	-42	-16	-38	0	0	0	0	0	0	0	0	0	0	0	0	0	0	0	0.176595744680851	0.823404255319149	0	0	0	0	0	0	0	0	0	0.263157894736842	0.105263157894737	0	2	7.50627761777699	10.4392166290462	3	22791339.6	1	19810396	14842156.6666667	1.0165447140999	2.93293901126916	0	0	0
d429c27a-5963-42fe-b3a0-7252c20669d8	SA224587	SP35412	TCGA-B0-5094-01A	Kidney-RCC	0	-4	6	0	0	0	0	0	0	0	0	4	0	0	0	0	4	0	0.0476120283018868	0.201503537735849	0	0	0	0	0	0	0	0.0549295774647887	0.632394366197183	0	0	0.156338028169014	11	22.3661215264664	42.3853112858166	5	16709479.725	2	20105138.3650794	26010631.6521739	2.57794192904186	20.0191897593501	0	0	0
d432e99a-67fb-4609-b90f-99438eee7cae	SA433971	SP83099	TCGA-DA-A1I2-06A	Skin-Melanoma	2	6	4	0	0	0	0	0	0	0	0	0	0	0	0	0	0	0	0.0153527531403359	0.15636396380172	0	0	0	0	0	0	0	0	0.337254901960784	0	0.0627450980392157	0.196078431372549	19	35.5324417611622	54.3866067850286	10	12492183.8117647	13	13431942.7520661	15650818.0277778	8.49246847859499	18.8541650238664	4	4	4
d452293a-6148-4fcf-9fbc-446815016751	SA431044	SP80950	TCGA-AG-3582-01A	ColoRect-AdenoCA	36	18	32	0	0	0	0	0	0	0	0	0	0	0	0	0	0	0	0.22751392942425	0.130140620854338	0	0	0	0	0	0	0	0	0	0	0.509925558312655	0	42	20.9566529030614	39.6580921139978	12	9209694.97058824	6	8117292.58219178	7164941.78205128	3.28497105640409	18.7014392109364	9	7	2
d4615ca0-b5c7-4a5c-8593-bd50034a78ae	SA2060	SP1174	TCGA-FD-A3N6-01A	Bladder-TCC	66	20	42	0	0	0	0	0	0	0	0	0	0	0	0	0	0	0	0.0891906083564624	0.137724101717801	0	0	0	0	0	0	0	0	0	0	0.530376084860174	0	49	1.8498006078671	7.28425682071873	22	1276490.15909091	3	2378195.37634409	3367481.69387755	4.79227705442678	5.43445621285163	4	2	2
d4b80307-abbd-48bb-b52c-6dcd409699a2	SA201451	SP33774	TCGA-CV-5443-01A	Head-SCC	40	16	26	0	0	0	0	0	0	0	0	0	0	0	0	0	0	0	0.157129000969932	0.522793404461688	0	0	0	0	0	0	0	0.177257525083612	0.280936454849498	0	0	0	15	13.5791413874455	14.4740593231237	5	11594085.6571429	13	7331124.16949153	1114305.33333333	1.8625288308201	0.894917935678204	4	6	1
d4bf6034-aeae-48a6-907b-10e2cc904015	SA505868	SP101678	AOCS-108-1	Ovary-AdenoCA	22	14	28	0	1	2	0	0	0	0	0	0	0	0	0	0	0	0	0.0427578834847675	0.266368252271513	0	0	0.508952431854623	0	0	0	0	0.341059602649007	0.213024282560706	0	0	0.368653421633554	111	49.848227277844	71.6366588563087	173	4299839.89204545	77	3251280.46038864	2086949.48264984	5.43704198477191	21.7884315784646	23	31	3
d5372745-95cf-4572-a6e7-e7f5b796911a	SA49688	SP4472	TCGA-C8-A12L-01A	Breast-AdenoCA	42	24	34	0	4	2	0	0	0	0	0	0	0	0	0	0	0	0	0.0364590928977687	0.236254921977541	0	0	0.493656117835788	0	0	0	0	0.498186215235792	0	0	0	0.414752116082225	99	31.2453706914021	71.90055994811	457	3090242.31921824	111	1968547.76104599	1539170.91645885	2.47852439452964	40.6551892567079	42	35	15
d53c2680-89ac-4f87-a7ba-f4c669546b76	SA554323	SP122634	TCGA-IF-A4AJ-01A	SoftTissue-Leiomyo	-2	0	2	0	1	0	0	0	0	0	0	0	0	0	0	0	0	0	0.0823687300788458	0.323267908069116	0	0	0	0	0	0	0	0	0.340909090909091	0.227272727272727	0.0863636363636364	0.2	12	37.4301228725794	62.5567341121452	13	16947652.7121212	15	14162253.8636364	11376855.0151515	2.13686237139085	25.1266112395658	3	4	9
d5423a93-0a72-43cf-a7ae-9011f47553c7	SA86342	SP15794	290-1950-02TR	Lymph-CLL	-70	-18	-40	0	0	0	0	0	0	0	0	0	0	0	0	0	0	0	0.0950287453500169	0.392627663172134	0	0	0	0	0	0	0	0	0.353383458646617	0.218045112781955	0.157894736842105	0	5	2.1632169681084	3.92468537550968	0	8210230	0	10833215.7272727	17827844.3333333	1.11733894216385	1.76146840740128	0	3	0
d5443922-fea5-4ff0-bd6e-8ce04e1951d8	SA291728	SP55509	TCGA-55-7281-01A	Lung-AdenoCA	10	-14	-8	0	0	0	0	0	0	0	0	0	0	0	0	0	0	0	0.00872457851364633	0	0	0	0	0	0	0	0	0	0	0	0	0	11	21.2011325496309	48.0685703416258	4	13411058.3958333	2	14308900.4901961	15106982.3518519	24.5385571212835	26.8674377919949	7	4	2
d54ca81c-1bcc-41ea-b17a-9f7249ebe9c1	SA307902	SP57651	TCGA-60-2711-01A	Lung-SCC	54	18	32	0	4	0	0	0	0	0	0	0	0	0	0	0	0	0	0.0158608619558084	0.52833078101072	0	0	0	0	0	0	0	0	0	0.166898470097357	0.0764951321279555	0.182197496522949	38	27.4122777302572	59.858781603638	33	9351910.59550562	40	5978600.28947368	4582206.72093023	6.73219726304696	32.4465038733808	29	24	9
d5c87d16-172f-4790-8867-949dcaa534d4	SA507455	SP103697	C0086RT	Kidney-RCC	-6	-12	-2	0	0	0	0	0	0	0	0	4	0	0	0	0	4	0	0.0447963329513491	0.0346911136576727	0	0	0	0	0	0	0	0	0.655526992287918	0.111825192802057	0	0.161311053984576	2	11.5510719871479	14.6843640364707	1	35072564.3	6	34297070	31712089	3.54294499266131	3.13329204932279	2	1	0
d60f54f5-b154-42c4-99fb-cea4e7a33dc7	SA136044	SP23639	TCGA-27-2523-01A	CNS-GBM	34	4	22	0	0	0	0	0	0	0	0	0	0	0	0	0	0	0	0.322242415769607	0.677757584230393	0	0	0	0	0	0	0	0	0.448202959830867	0.20507399577167	0.152219873150106	0	49	10.2333151946716	18.1596878089347	43	2858017.02803738	8	4206790.71317829	10766735.4545455	2.63999741061938	7.92637261426302	36	37	8
d648c804-4eaf-4252-8b6f-13378158a07d	SA556373	SP123958	TCGA-KN-8422-01A	Kidney-ChRCC	0	-20	-6	NA	NA	NA	NA	NA	NA	NA	NA	NA	NA	NA	NA	NA	NA	NA	0.0983935742971888	0.0622489959839357	0	0	0	0	0	0	0	0	0.40625	0.125	0	0.171875	3	27.0209901450028	38.8586124723435	1	31555360.1153846	0	30252962.6923077	27648167.8461538	0.358558973001047	11.8376223273407	1	1	0
d6738c83-7b52-4224-846a-67bd085aaab8	SA512618	SP105159	TCGA-BR-8381-01A	Stomach-AdenoCA	2	12	4	0	0	0	0	0	0	1	0	0	0	0	0	0	0	0	0.105840272076932	0.242289199014894	0	0	0	0.0348891755599859	0.0128415620968688	0	0	0	0.491851851851852	0	0.26962962962963	0	22	6.83446893517348	26.9905715955067	5	12764888.625	1	17923870.8888889	20770205.9310345	6.06153933422759	20.1561026603332	1	0	0
d67cad13-e849-48b0-926c-10b6046ba0b9	SA346813	SP59860	TCGA-25-2400-01A	Ovary-AdenoCA	14	4	14	0	1	0	0	0	0	0	0	0	0	0	0	0	0	0	0.104573782613288	0.293651631984789	0	0	0.537234604415337	0	0	0	0	0.136963696369637	0	0.216171617161716	0.113861386138614	0.173267326732673	89	44.7985630552734	64.2114259272324	46	6239543.54587156	109	3954673.4178499	2143394.55272727	3.3994129158143	19.4128628719591	34	40	7
d692ecd0-2433-426b-9af2-a30c44a80f7c	SA445554	SP86989	TCGA-EL-A3T9-01A	Thy-AdenoCA	6	-8	-4	0	0	0	0	0	0	0	0	0	0	0	0	0	0	0	0.122902270483712	0.414116485686081	0	0	0	0	0	0	0	0	0	0.251612903225806	0	0.32258064516129	8	3.14823093630531	25.6459761438513	1	13655693.8571429	7	26851371.0344828	31049995.5909091	0.726440364255262	22.497745207546	0	2	0
d6ccfd6f-2ea9-499d-a25d-4ba9d4a9258e	SA267961	SP49385	TCGA-ES-A2HT-01A	Liver-HCC	-14	-20	-6	NA	NA	NA	NA	NA	NA	NA	NA	NA	NA	NA	NA	NA	NA	NA	0	0.644142118281988	0	0	0	0	0	0	0	0	0.408227848101266	0	0	0.231012658227848	4	1.43006513647383	14.1912085569714	1	7122571.33333333	2	26505233.75	38134831.2	3.28809512269217	12.7611434204975	0	2	0
d6ee68e5-ceb3-4a63-b3bd-e64fe5398102	SA321035	SP59432	tumor_4174905	Lymph-BNHL	-72	-12	-40	3	0	0	0	0	0	0	0	0	0	0	0	1	0	0	0.105029239766082	0.420350877192982	0	0	0	0	0	0	0	0	0.390243902439024	0.132404181184669	0.247386759581882	0	2	5.79821165036421	7.8307207032225	0	43317792	2	26001084.5555556	12147718.6	1.54893630325086	2.03250905285829	0	0	6
d72a7338-c144-4c62-a70e-2177a3b4b77e	SA556266	SP123844	TCGA-KL-8327-01A	Kidney-ChRCC	-8	-24	-20	NA	NA	NA	NA	NA	NA	NA	NA	NA	NA	NA	NA	NA	NA	NA	0.220426632191338	0.269553975436328	0	0	0	0	0	0	0	0	0.644067796610169	0.110169491525424	0	0.177966101694915	1	37.0404311966873	78.0514115582357	0	32133143.9142857	0	29623475.1375	27671510.5333333	0.562641472445805	41.0109803615484	0	0	0
d8415cf6-8e4d-4c54-811e-199da14237f1	SA255269	SP43792	TCGA-B9-4114-01A	Kidney-RCC	-4	-10	-12	0	0	0	0	0	0	0	0	0	0	0	0	0	0	0	0.0274939624744566	0.123722831135055	0	0	0	0	0	0	0	0	0.663320463320463	0.077992277992278	0	0.166795366795367	0	5.95669323795669	31.2546008731039	1	29667860.1666667	0	24578908.8684211	23624730.5	1.98690812057334	25.2979076351472	1	2	0
d876d576-c622-11e3-bf01-24c6515278c0	SA560727	SP99209	RK137_C01	Biliary-AdenoCA	-38	-14	-26	NA	NA	NA	NA	NA	NA	NA	NA	NA	NA	NA	NA	NA	NA	NA	0.0362196932211776	0.252944087085601	0	0	0	0	0	0	0.204354280059377	0	0.405204460966543	0	0	0.171003717472119	17	4.69003891648069	28.7461340916142	8	2848076.64	1	7154262.09016393	10144668.6527778	3.8400479486732	24.0560951751335	9	8	0
d88296ac-bb0d-47ab-9051-6c358f0af780	SA557065	SP124187	795-01-5TR	Lymph-CLL	-70	-20	-44	0	0	0	0	0	0	0	0	0	0	0	0	0	0	0	0.0898305084745763	0.406779661016949	0	0	0	0	0	0	0	0	0.393939393939394	0.161616161616162	0.242424242424242	0	5	0.000953300283031367	0.000953300283031367	0	14244	0	14244	0	0.858254224308025	0	0	0	4
d8c2b4b2-e12b-43d2-bafc-87b29f027797	SA505276	SP101740	AOCS-120-13	Ovary-AdenoCA	18	0	18	0	4	0	0	0	0	0	0	0	0	0	0	0	0	0	0.0344666250779788	0.0821376585568725	0	0	0.613225202744853	0	0	0	0	0.544600938967136	0	0	0	0.455399061032864	221	41.1835526819011	66.2509252376055	300	2447079.83170254	182	1744648.21422376	1185547.6588785	7.02148654951547	25.0673725557044	48	39	3
d8c6d4b8-f279-4edc-aaa3-a1cc266aec4d	SA82996	SP6813	TCGA-C8-A12Q-01A	Breast-AdenoCA	24	12	-2	0	4	0	0	0	0	0	0	0	0	0	0	0	0	0	0.0404319437468609	0.328059601540265	0	0	0	0	0	0	0	0	0	0.338600451467269	0.137697516930023	0.27765237020316	84	20.3102663395302	42.0701130976336	179	4252975.15862069	84	2150465.42424242	1471481.21158129	4.28995988194649	21.7598467581034	66	50	27
d8d5585d-32cd-4ac4-b410-a4122a17a558	SA442838	SP85230	TCGA-CG-4443-01A	Stomach-AdenoCA	0	-4	2	0	0	0	0	0	0	2	0	0	0	0	0	0	0	0	0.0593673524879906	0.124988670352579	0	0	0.434967823801323	0	0	0	0	0.390891840607211	0.214421252371917	0	0.0512333965844402	0.272296015180266	59	25.0964453156806	35.7001613732785	268	5033362.18791946	115	2112569.66732673	890103.134831461	4.32437538354554	10.6037160575979	34	31	0
d8f0becd-fda8-41f4-a424-e082f9eae22c	SA554430	SP122702	TCGA-IS-A3KA-01A	SoftTissue-Leiomyo	4	8	2	0	4	0	0	0	0	0	0	0	0	0	0	0	0	0	0.0692459016393443	0.118688524590164	0	0	0	0	0	0	0	0	0.52158273381295	0.273381294964029	0.0719424460431655	0	81	19.9537512952846	57.4045222218514	79	3257293.10752688	85	3294850.12476371	3315216.32069971	2.74062281645927	37.4507709265669	63	48	18
d8fbb398-d1da-4444-984a-22c8523625da	SA492390	SP96511	TCGA-A2-A3Y0-01A	Breast-AdenoCA	44	20	44	0	1	2	0	0	0	2	0	0	0	0	0	0	0	0	0.0371926021272272	0.151209267664792	0	0	0.667163471309532	0	0	0	0	0.619243421052632	0	0.151315789473684	0	0.229440789473684	320	32.0359357078653	57.964743986956	22	3875332.06374502	75	3277440.87709497	2752718.19230769	5.34889657583054	25.9288082790908	23	16	0
d9690a27-bb02-498e-b15c-ee76e31d16ee	SA119500	SP18787	TCGA-AA-3994-01A	ColoRect-AdenoCA	44	14	40	0	0	0	0	0	0	0	0	0	0	0	0	0	0	0	0.21482941788511	0.303816877498494	0	0	0	0	0	0	0	0	0	0	0.384581881533101	0	21	7.98962265581622	26.9088559454313	9	11937915.8	0	13402203.9333333	14134348	6.73116147558724	18.9192332896151	7	8	0
d991f23a-dc1b-427a-b798-bd4187d3aa02	SA212697	SP39298	TCGA-BP-5168-01A	Kidney-RCC	-10	-8	0	0	0	0	0	0	0	0	0	0	0	0	0	0	4	0	0.0276020701552616	0.109488211615871	0	0	0	0	0	0	0	0	0.644026682838084	0.12310491206792	0	0.164342025469982	0	8.88235574423315	14.9280717953867	2	29492928.1111111	1	37175319.3333333	60222493	3.23037248482751	6.04571605115359	1	0	0
d9c5493e-f969-4c04-a646-9a3134011021	SA500832	SP98313	TCGA-DD-A4ND-01A	Liver-HCC	-16	-6	-20	0	0	0	0	0	0	0	0	0	0	0	0	0	0	0	0.01934077907927	0.363116317079815	0	0	0	0	0	0	0	0	0.396850393700787	0	0	0	13	12.9914607037652	38.7007847237697	9	18783820.047619	12	12635198.0107527	10841849.9166667	2.66660733893594	25.7093240200046	8	7	0
d9cd7f95-07d3-4b87-be83-87340b08d249	SA290424	SP55309	TCGA-75-6203-01A	Lung-AdenoCA	-18	-14	-24	0	0	0	0	0	0	0	0	0	0	0	0	0	0	0	0.221357063403782	0.707452725250278	0	0	0	0	0	0	0	0.130434782608696	0.376811594202899	0	0.0579710144927536	0.0869565217391304	5	3.7295909020826	24.9405613340583	1	3652958.4516129	7	5222560.15862069	5649381.6754386	0.646366824747005	21.2109704319757	4	4	6
d9e66fc5-9018-4568-b388-c5eb756f7823	SA505938	SP101700	AOCS-114-1	Ovary-AdenoCA	0	0	14	0	4	0	0	0	0	0	0	0	0	0	0	0	0	0	0.0641078552758289	0	0	0	0.495941670105929	0	0	0	0	0.448105436573311	0	0	0	0.482701812191104	NA	38.6521541164626	46.1684348174422	NA	15442063.7105263	NA	11396861.4796748	4855683.40425532	NA	7.51628070097962	NA	NA	5
da43386c-47f8-4e03-b6ca-8b94e13792e7	SA505509	SP101891	AOCS-139-1	Ovary-AdenoCA	38	16	40	0	4	2	0	0	0	0	0	0	0	0	0	0	0	0	0.0600988969189806	0.0271586154431343	0	0	0.487409661468239	0	0	0	0	0.442273534635879	0	0.132326820603908	0.0683836589698046	0.357015985790409	119	32.0066056722309	55.5009290068264	260	3856419.83730159	120	2474562.17621145	1662841.59207459	4.78700071421271	23.4943233345955	21	22	1
da5b9926-c622-11e3-bf01-24c6515278c0	SA560624	SP99213	RK138_C01	Biliary-AdenoCA	6	16	8	0	0	0	0	0	0	0	0	0	0	0	0	0	0	0	0.137804654572109	0.243357155946491	0	0	0	0.0502107385010079	0.01905809052593	0	0	0	0.38929889298893	0	0.16789667896679	0	NA	43.3469457522796	47.2180634322458	NA	3491100.74535809	NA	3229017.73873874	1754311.86567164	NA	3.87111767996621	NA	NA	0
dabb5a94-9706-4429-8db0-c328e2004340	SA65718	SP5630	TCGA-E2-A15E-01A	Breast-AdenoCA	-8	-2	-22	0	4	0	0	0	0	0	0	0	0	0	0	0	0	0	0.118110236220472	0.32251968503937	0	0	0.315590551181102	0	0	0	0	0	0	0.202952029520295	0.202952029520295	0.232472324723247	22	42.0423252330854	50.8190378256366	122	8803674.05517241	19	5284316.43835616	1812841.23809524	1.14588716723691	8.77671259255125	11	16	2
dabdd983-a819-410e-bfb8-5c66a66cf5ab	SA86653	SP16106	442-02-4TR	Lymph-CLL	-74	-20	-46	0	0	0	0	0	0	0	0	0	0	0	0	0	0	0	0.115167095115681	0.884832904884319	0	0	0	0	0	0	0	0	0.441176470588235	0.205882352941176	0.225490196078431	0	4	6.88019385207325	9.90794568989526	0	25700580.125	0	24673718.75	22619996	0.707117533803919	3.02775183782202	0	0	0
dacd4cc2-fc2b-4fbd-adf6-c8a46ae69c91	SA251527	SP38044	TCGA-CJ-5682-01A	Kidney-RCC	-12	-12	0	0	0	0	0	0	0	0	0	4	0	0	0	0	4	1	0.0817629179331307	0.0442249240121581	0	0	0	0	0	0	0	0	0.591265397536394	0	0	0.185890257558791	1	14.3311045369257	54.4879676891465	1	32943409.9230769	0	31927335.2352941	31579730.7368421	2.42523155247557	40.1568631522208	1	1	0
db4592fb-13c2-4d61-9dc3-a5d43def8d4b	SA204605	SP38271	TCGA-BP-4756-01A	Kidney-RCC	-18	-8	-16	0	0	0	0	0	0	0	0	0	0	0	0	0	0	0	0.0460680223141983	0.293323735828685	0	0	0	0	0	0	0	0	0.579013906447535	0	0.0328697850821745	0.190897597977244	1	2.57055130048404	24.8674965779429	0	13008291.3333333	4	26036301.8965517	29434913.3478261	2.03858376264164	22.2969452774589	0	0	0
db45d81f-695c-4f99-beea-6dbec1ff47fc	SA64385	SP5559	TCGA-A8-A094-01A	Breast-AdenoCA	26	24	16	0	4	0	0	0	0	2	0	0	0	0	0	0	0	0	0.0201208178438662	0.361802973977695	0	0	0	0	0	0	0	0	0	0.0588235294117647	0	0.142745098039216	55	34.2130181196629	80.4212398642794	29	7115145.10273973	32	6671675.40710383	6377372.79090909	7.71294530236147	46.2082217446165	41	45	18
db4d1d04-1189-4c0e-99a7-904667af07b5	SA507217	SP103400	C0024RT	Kidney-RCC	-4	-6	6	0	0	0	0	0	0	0	0	0	0	0	0	0	4	0	0.0374825174825175	0.074965034965035	0	0	0	0	0	0	0	0	0.594936708860759	0	0	0.177215189873418	3	2.05272272345565	4.24643393874619	0	8903842.71428571	3	8058414.8125	7400859.77777778	1.29950794835658	2.19371121529054	1	1	1
db650eff-4e2c-4ce3-9124-7697b6e03359	SA554813	SP121861	TCGA-DX-A3U6-01A	SoftTissue-Liposarc	-2	-14	-6	0	0	0	0	0	0	0	0	0	0	0	0	0	0	0	0.0828182941903585	0.658838071693449	0	0	0	0	0	0	0	0	0.529411764705882	0	0	0.235294117647059	27	0	0.565748912864236	20	0	208	112273.568627451	112273.568627451	0.289035950262022	0.565748912864236	39	24	8
db9ce6c6-529c-4da6-92c4-f4f3fc3fe109	SA542073	SP116679	tumor_4165379	Lymph-BNHL	-72	-14	-42	0	0	0	0	0	4	0	1	0	0	0	0	0	0	0	0.0674915635545557	0.40185601799775	0	0	0	0	0	0	0	0.125	0	0.278846153846154	0.182692307692308	0	3	0.552950556055779	4.98773511088192	1	3357851.8	0	15144279.3	26930706.8	1.28366171518551	4.43478455482614	0	1	3
dbacc1ad-c88a-4bcf-a45f-e9c83c762164	SA454696	SP88757	TCGA-EM-A3AQ-01A	Thy-AdenoCA	-18	-24	-32	NA	NA	NA	NA	NA	NA	NA	NA	NA	NA	NA	NA	NA	NA	NA	0.0995850622406639	0.439834024896266	0	0	0	0	0	0	0	0	0.593220338983051	0	0	0.186440677966102	0	5.10257358479136	5.10257358479136	0	51643212.6666667	6	51643212.6666667	0	0.349182736552906	0	0	0	0
dbae3c4e-6d66-483a-a611-7285067bf85c	SA542127	SP116676	tumor_4161781	Lymph-BNHL	-52	8	-10	0	0	0	0	0	0	0	1	0	0	0	0	0	0	0	0.0219580049016361	0.12979399880771	0	0.0570974365768033	0	0	0	0	0	0	0.303790710090763	0	0.197010144153764	0	19	0.121440777570981	3.99261016514221	19	335210.090909091	6	4040925.86666667	6186340.26315789	10.9280855694233	3.87116938757123	3	2	56
dbbd54db-4470-4df6-b5be-3e175c7133b0	SA505862	SP102143	AOCS-167-13	Ovary-AdenoCA	30	10	20	0	4	0	0	0	0	0	0	0	0	0	0	0	0	0	0.0500635911666089	0.12533240837091	0	0	0.355879292403746	0	0	0	0	0.672185430463576	0	0	0	0.327814569536424	111	23.9382213989397	37.0114279399427	15	6922258.44761905	41	6208726.02209945	5222924.64473684	3.14937451499828	13.0732065410031	7	7	0
dc4bc4c4-2cc1-4a2e-a9f2-613088af17bf	SA320958	SP59360	tumor_4104893	Lymph-BNHL	-26	14	6	0	0	0	0	0	0	0	0	0	0	1	0	0	0	0	0.0595116988809766	0.229526958290946	0.0521363173957274	0	0	0.0890132248219735	0.0501017293997965	0	0	0	0	0	0.421361502347418	0	9	6.41947012975531	11.821208950877	6	10657587.7222222	2	11039366.5625	11530225.0714286	2.90275222625758	5.4017388211217	1	1	5
dc505248-ed04-4f77-a7c6-3fefbc5df27b	SA85734	SP15182	001-0002-09TR	Lymph-CLL	-66	-20	-40	0	0	0	0	0	0	0	0	0	0	0	0	0	0	0	0.147490347490347	0.425096525096525	0	0	0	0	0	0	0	0	0.484536082474227	0.175257731958763	0.268041237113402	0	5	6.62124697005035	6.79366622406323	0	24733298.5	0	22557654.2222222	5152500	0.935334842127348	0.172419254012887	0	0	1
dc856038-f5f7-4dfc-a0a4-3e3a6b8d160f	SA528709	SP110825	8067940	Panc-AdenoCA	36	12	26	0	4	0	0	0	0	0	0	0	0	0	0	0	0	0	0.265463350209113	0.50297160466652	0	0	0	0	0	0	0	0	0	0	0.172323759791123	0.274151436031332	10	30.0820475922817	66.5564960062301	4	19433667.4042553	7	19619975.223301	19776340.7142857	1.61922939696729	36.4744484139484	10	7	2
dce54d09-9827-4fe2-abe1-c5b7d528ba7f	SA505801	SP102113	AOCS-164-1	Ovary-AdenoCA	-2	8	22	0	4	0	0	0	0	0	0	0	0	0	0	0	0	0	0.046633773674996	0.193378959095973	0	0	0.681044087219481	0	0	0	0	0.404452690166976	0	0.152133580705009	0	0.398886827458256	67	26.4347318881603	44.9606643550653	100	7166417.6875	55	4611967.50337838	3057084.7826087	2.28107588064126	18.525932466905	15	16	1
dcf45005-7e6d-4c26-9994-f973da7e814f	SA267670	SP49119	TCGA-ES-A2HS-01A	Liver-HCC	-20	-14	-10	0	0	0	0	0	0	0	0	0	0	0	0	0	0	0	0.00982946470866888	0.885125532922785	0	0	0	0	0	0	0	0	0.381410256410256	0	0	0.108974358974359	9	21.9880663864115	66.9739827852046	5	18773758.8	5	17869826.7589286	17458948.5584416	3.04321235858232	44.985916398793	2	3	0
dcf98acc-736b-4af6-bdca-a320a413165a	SA416079	SP80042	TCGA-HC-7737-01A	Prost-AdenoCA	-28	-20	-20	0	0	0	0	0	0	0	0	0	0	0	0	0	0	0	0.10929519918284	0.361593462717058	0	0	0	0	0	0	0	0	0.434426229508197	0.155737704918033	0.0737704918032787	0.188524590163934	75	14.132891897924	14.1338381709303	11	6497554.32307692	12	6211313.36764706	9426	0.700787782649745	0.00094627300630304	25	21	2
dd09c7aa-744a-413d-839f-e75e1825f9f9	SA273062	SP52607	TCGA-64-1680-01A	Lung-AdenoCA	6	-10	-2	0	0	0	0	0	0	0	0	0	0	0	0	0	0	0	0.148453093812375	0.669660678642715	0	0	0	0	0	0	0	0	0.354838709677419	0.129032258064516	0	0.104838709677419	11	9.21411401398904	52.8625320455489	20	18356697.9333333	3	16285776.3298969	15906949.2073171	1.78884392441759	43.6484180315599	1	2	0
dd67dec6-35dd-4efe-b913-ed4884855365	SA193022	SP30093	TCGA-BA-6873-01A	Head-SCC	68	24	36	0	1	0	0	0	0	0	0	0	0	0	0	0	0	0	0.13716814159292	0.485186610234706	0	0	0	0	0	0	0	0	0	0	0.496629213483146	0	29	43.5767813033269	53.8024134090353	12	17363054.3333333	14	10718715.3266667	4074376.32	1.8503194764118	10.2256321057085	11	19	1
dd8f3e1c-6ed6-41c2-957d-6f679a3cb3ca	SA320994	SP59384	tumor_4133511	Lymph-BNHL	-16	10	8	0	4	4	0	0	0	0	0	0	0	0	0	0	0	0	0.0771895101434933	0.552449282533399	0	0	0	0.0356259277585354	0.0170707570509649	0	0	0	0	0	0.562015503875969	0	10	8.81699400602308	12.6190630617671	2	18820222.2857143	10	9427561.15	4369974.38461538	1.47064961529747	3.80206905574401	6	5	4
ddc422e4-87e2-4fc0-b56b-ddc2d6a92f58	SA414403	SP79907	TCGA-HC-7075-01A	Prost-AdenoCA	-20	-18	-28	NA	NA	NA	NA	NA	NA	NA	NA	NA	NA	NA	NA	NA	NA	NA	0.149329359165425	0.445305514157973	0	0	0.299254843517139	0	0	0	0	0	0.477443609022556	0.109022556390977	0.0714285714285714	0.154135338345865	10	5.73982880106271	5.73982880106271	7	7146936.70833333	0	7146936.70833333	0	1.19199778305547	0	13	9	0
ddc7377d-82c3-480a-be3c-3d1da52c77d4	SA37569	SP3631	TCGA-AR-A0TX-01A	Breast-AdenoCA	-10	8	-4	0	4	0	0	0	0	0	0	0	0	0	0	0	0	0	0.0134033002465701	0.051495226654865	0	0	0	0	0	0	0	0	0	0.609907120743034	0	0.213622291021672	68	14.6944097702138	22.0126407599327	59	7692533.25862069	149	1796695.3172043	707655.187898089	11.3212266676534	7.31823098971894	63	58	29
dddea2e4-b8c3-4157-9d92-6de472e8375a	SA515787	SP106602	TCGA-MH-A562-01A	Kidney-RCC	2	-16	-6	NA	NA	NA	NA	NA	NA	NA	NA	NA	NA	NA	NA	NA	NA	NA	0.0298777727478497	0.414440923494794	0	0	0	0	0	0	0	0	0.570652173913043	0.133152173913043	0.0339673913043478	0.14945652173913	0	5.1958532659765	19.8173428805304	0	51756853	0	34836036.8235294	31210147.6428571	1.6233603997635	14.6214896145539	0	0	0
de4c3f91-d164-47df-9971-feba840d247c	SA250219	SP43201	TCGA-CJ-4878-01A	Kidney-RCC	18	-6	10	0	0	0	0	0	0	0	0	4	0	0	0	0	0	0	0.0630199667221298	0.0908901830282862	0	0	0	0	0	0	0	0	0.582887700534759	0	0	0.228163992869875	1	9.11891859455228	10.4520953137837	0	30764230.6666667	7	28850670.1818182	20239648	1.76749979108117	1.33317671923141	0	1	0
de4f520c-c622-11e3-bf01-24c6515278c0	SA560663	SP99217	RK141_C01	Liver-HCC	-30	-2	-22	0	0	0	0	0	0	0	0	0	0	0	0	0	0	0	0.00622804215905462	0.925582880868732	0	0	0	0	0	0	0	0	0.408602150537634	0	0	0.154121863799283	5	14.2137244784823	25.1935353903313	5	11357154.2894737	10	9561903.55	7937629.07142857	2.51186603697392	10.979810911849	4	6	0
de614a3e-1c0d-49c7-a2f1-28bc58e6e5c7	SA273491	SP52667	TCGA-05-4420-01A	Lung-AdenoCA	46	18	34	0	1	0	0	0	0	0	0	0	0	0	0	0	0	0	0.00726305406940252	0.166870908927878	0	0	0.152703470125833	0	0	0	0	0	0	0.126057529610829	0	0.120135363790186	42	21.8998637233353	60.8929756833949	59	8611128.27631579	41	5668842.66666667	4756133.66122449	15.8350253812663	38.9931119600596	14	10	3
de8ef60b-4dbe-4aa8-adef-6f58cdfada29	SA196677	SP33094	TCGA-CV-5431-01A	Head-SCC	64	24	42	0	1	0	0	0	0	0	0	0	0	0	0	0	0	0	0.0761166818596171	0.240504405955637	0	0	0	0	0	0	0	0	0.291217257318952	0	0.151001540832049	0.130970724191063	51	26.858776225143	47.9776675983255	25	7166389.96428571	50	5410351.68301887	4124885.75163399	4.70023626314721	21.1188913731825	27	24	1
dec775c5-7d9a-4dc5-b399-dc4b7ba49d73	SA480859	SP95222	TCGA-AP-A0LI-01A	Uterus-AdenoCA	18	-2	8	0	1	0	0	0	0	2	0	0	0	0	0	0	0	0	0.0465593747930327	0.153851248427048	0	0	0	0	0	0	0	0.13903743315508	0	0.266042780748663	0.280748663101604	0	85	21.9360954891733	69.0596417668273	118	8222796.43209877	46	3941467.21616541	3172536.69179601	5.5507258091368	47.1235462776541	27	29	2
decfb419-63b3-47b0-9dfc-baae180566a0	SA507155	SP102735	C0004RT	Kidney-RCC	-10	-10	0	0	0	0	0	0	0	0	0	4	0	0	0	0	0	0	0.0363719027051603	0.513298476926574	0	0	0	0	0	0	0	0	0.393478260869565	0.0869565217391304	0	0.121739130434783	0	13.8667890749693	15.0845934145683	0	26314865.625	6	26942005.2941176	36976240	1.59619258359728	1.21780433959902	2	1	0
def5526a-774a-4704-bb24-10c4e713649a	SA85863	SP15314	027-0063-02TR	Lymph-CLL	-52	-18	-38	0	0	0	0	0	0	0	0	0	0	0	0	0	0	0	0.121856866537718	0.878143133462282	0	0	0	0	0	0	0	0	0.289473684210526	0.184210526315789	0.184210526315789	0	0	5.33274431547531	5.33274431547531	0	31872270	0	31872270	0	0.376092920965536	0	0	0	0
df291849-4c35-44e1-b013-8f6b7ee36113	SA63289	SP5473	TCGA-EW-A1PH-01A	Breast-AdenoCA	20	16	26	0	4	2	0	0	0	0	0	0	0	0	2	0	0	0	0.0879384911100432	0.433125100112126	0	0	0.328367771904533	0	0	0	0	0	0	0.315463917525773	0.232989690721649	0.292783505154639	132	27.8981478127074	48.9964587358363	53	5762398.19727891	145	2675685.90107914	1566280.74816626	2.25109666330483	21.0983109231289	56	37	18
df4366c4-170f-4233-b577-a8ea277b069c	SA554725	SP121847	TCGA-DX-A3LY-01B	SoftTissue-Liposarc	-4	-4	4	0	0	0	0	0	0	0	0	0	0	0	0	0	0	0	0.0808591282375237	0.137871130764371	0	0	0	0	0	0	0	0	0	0.458167330677291	0.107569721115538	0.282868525896414	150	32.0908047405041	40.0836515778097	130	1740448.78402904	667	1243864.94911734	579744.334951456	2.28372771656097	7.99284683730563	145	154	35
df814571-57f1-4e55-bc1a-c892c568c4ba	SA320916	SP59332	tumor_4146289	Lymph-BNHL	-34	6	-10	0	0	1	0	0	0	1	0	0	0	4	0	0	0	0	0.0902013422818792	0.347651006711409	0	0	0	0.0225503355704698	0.0166442953020134	0	0	0	0	0.271493212669683	0.375565610859729	0	9	5.79290167275217	8.4841575177745	0	19234720.7777778	2	14913927.9411765	10053036	1.34694382578516	2.69125584502233	1	1	5
df8a913c-5160-4fc5-950d-7c890e24e820	SA3328	SP953	TCGA-DK-A1A6-01A	Bladder-TCC	6	12	12	0	1	0	0	0	0	0	0	0	0	0	0	0	0	0	0.0184547385339533	0.446472647953619	0	0	0	0	0	0	0	0	0.260335195530726	0	0.140782122905028	0	63	16.2648100120572	48.9991832293302	47	7594536.25	52	3853341.35	3095630.99050633	12.8117594762538	32.734373217273	52	56	96
df9f8c80-c622-11e3-bf01-24c6515278c0	SA560683	SP99221	RK142_C01	Biliary-AdenoCA	-32	-18	-36	0	0	0	0	0	0	0	0	0	0	0	0	0	0	0	0.0632678132678133	0.599508599508599	0	0	0	0	0	0	0	0	0.583333333333333	0	0	0	30	19.6896365151787	19.8174841287926	21	3250808.32044199	62	3166935.01069519	636756.833333333	0.599711061399344	0.127847613613906	30	25	3
dfa20d2d-1ba3-476a-b4b9-21d21470bee2	SA201286	SP30803	TCGA-CV-6961-01A	Head-SCC	72	20	42	0	0	0	0	0	0	0	0	0	0	0	0	0	0	0	0.0155703395142863	0.135259741572807	0	0	0	0	0	0	0	0	0	0.370542635658915	0.0589147286821705	0.252713178294574	61	24.5525882738653	30.9248206813573	19	10633602.6811594	17	8556884.56481482	4882690.97435897	17.7987665934987	6.37223240749205	3	7	212
e053d377-e4f2-4aee-af7d-e61605e0f4f5	SA507384	SP102993	C0037RT	Kidney-RCC	4	0	20	0	0	0	0	0	0	0	0	4	0	0	0	0	0	0	0.056443627104258	0.143867590889801	0	0	0	0	0	0	0	0	0.502283105022831	0.10958904109589	0	0.167808219178082	6	7.01305880741829	9.41835287741746	2	13098444.875	8	10825148.1538462	7187873.4	2.57616363663341	2.40529406999917	4	3	1
e07991a4-0901-4ed1-8704-aa376565d862	SA84899	SP13242	TCGA-DS-A0VL-01A	Cervix-SCC	46	16	18	0	0	0	0	0	0	0	0	0	0	0	0	0	0	0	0.093045498018855	0.276950403060527	0	0	0	0	0	0	0	0	0	0.198529411764706	0.180147058823529	0	16	0	0	7	0	9	0	0	2.61136248424862	0	6	10	5
e0aa815f-668a-4de9-bb32-3f215bb7f843	SA411721	SP76851	8058331	Panc-AdenoCA	-26	-12	-26	0	4	0	0	0	0	0	0	0	0	0	0	0	0	0	0.23438560760353	0.262389680923286	0	0	0	0	0	0	0	0	0	0	0.318975552968568	0	18	8.34316171399402	12.2851583675134	9	5169872.24489796	3	5920868.82539683	8549356.85714286	2.09974359134152	3.94199665351937	13	12	3
e1217ebe-1826-41a9-b6c4-702100a66f5e	SA495217	SP97145	TCGA-IA-A40X-01A	Kidney-RCC	-14	-18	-12	NA	NA	NA	NA	NA	NA	NA	NA	NA	NA	NA	NA	NA	NA	NA	0.0523605150214592	0.452789699570815	0	0	0	0	0	0	0	0	0.517906336088154	0.143250688705234	0	0.129476584022039	0	0.393426798037261	4.31319398987449	0	5972816.5	5	21826945.8333333	29754010.5	0.846621275279419	3.91976719183723	0	1	0
e1b169c3-44e0-43e5-9ee3-2df7a678a5ea	SA414672	SP79958	TCGA-CH-5750-01A	Prost-AdenoCA	-14	-16	-24	NA	NA	NA	NA	NA	NA	NA	NA	NA	NA	NA	NA	NA	NA	NA	0.178457772337821	0.226438188494492	0	0	0	0	0	0	0	0	0.301939058171745	0	0.0969529085872576	0.110803324099723	13	6.25880252368876	6.32898253091922	4	23379407.5	13	18913248.8	1048614	1.46389005486085	0.0701800072304587	4	2	0
e1f0c565-6ed3-4e42-bc3e-c7b0003e837a	SA85746	SP15194	003-0005-08TR	Lymph-CLL	-72	-22	-46	0	0	0	0	0	0	0	0	0	0	0	0	0	0	0	0.0847816871555744	0.368800339126749	0	0	0	0	0	0	0	0	0	0.264285714285714	0.307142857142857	0	1	5.23505536422737	5.23505536422737	0	26073676.1666667	0	26073676.1666667	0	0.888438576043393	0	0	0	2
e1fc4226-40ce-43b7-b92e-aa7cecd0cf4d	SA417661	SP80205	TCGA-HI-7169-01A	Prost-AdenoCA	-4	-24	-22	0	0	0	0	0	0	0	0	0	0	0	0	0	0	0	0.271644673318313	0.227872545864178	0	0	0	0	0	0	0	0	0.269911504424779	0.150442477876106	0.0929203539823009	0.132743362831858	6	5.28043738348602	5.28043738348602	2	22542604.7142857	4	22542604.7142857	0	1.10857538360607	0	6	3	0
e2774050-1257-4c29-b201-d79ce70fe17e	SA434318	SP83146	TCGA-GN-A26C-01A	Skin-Melanoma	-16	16	6	0	1	0	0	0	0	1	0	0	0	0	0	0	0	0	0.00165571480312516	0.0377479979073605	0	0	0	0	0	0	0	0	0.343878148799063	0	0	0.264206209724663	14	9.19688898751512	47.8890024400508	3	12492532.9090909	4	18347353.4102564	20647461.4642857	127.828449201216	38.6921134525357	5	8	1100
e2b09705-c5c8-48ee-a90e-19648a7bf2cb	SA542047	SP116616	tumor_4110378	Lymph-BNHL	-60	0	-24	3	0	0	1	0	0	0	0	0	0	0	0	0	0	0	0.0753355279817675	0.610534312484173	0.0559635350721702	0	0	0	0	0	0	0	0	0	0.494086727989487	0	8	2.05749088920398	2.05749088920398	0	6247167.5	2	6247167.5	0	2.86112152388768	0	1	1	15
e2b5c926-491d-430d-8d9c-5c73d7752d1b	SA200531	SP30675	TCGA-BA-4076-01A	Head-SCC	82	16	48	0	1	0	0	0	0	0	0	0	0	0	0	0	0	0	0	0.415826541109441	0	0	0	0	0	0	0	0	0	0	0.0662435541451805	0	38	30.359498019658	42.939853569603	17	10193816.6629213	34	5237532.28979592	2409908.51282051	23.1993461247685	12.580355549945	25	23	12
e2fa7251-507e-4d76-95a3-a228adc3885a	SA557690	SP124981	tumor_4128852	Lymph-BNHL	-52	8	-18	0	0	0	0	0	0	0	0	0	0	0	0	0	0	0	0.0750655443631848	0.234855802400994	0	0	0	0	0	0	0	0	0.266247379454927	0	0.327044025157233	0	14	9.43443131942731	13.0184620857606	0	11935750.0416667	5	11978183.7878788	12091340.4444444	2.64592470441305	3.58403076633326	1	0	10
e30c64d5-e796-4cfc-8dc8-6e62bf97822f	SA520786	SP109301	TCGA-BW-A5NQ-01A	Liver-HCC	-10	8	12	0	4	0	0	0	0	0	0	0	0	0	0	0	0	0	0.00458148498291033	0.50527234382954	0	0	0	0	0	0	0	0	0.252980132450331	0	0.0516556291390728	0.107284768211921	5	7.65844674652178	57.3801037608797	4	22886160.3	3	24151005.6338028	24358357.3278689	5.00961802632943	49.721657014358	0	0	0
e3ef5cad-4d6e-4f04-babb-a908ee02644b	SA491218	SP96114	TCGA-QG-A5YV-01A	ColoRect-AdenoCA	38	14	32	0	4	0	0	0	0	0	0	0	0	0	0	0	0	0	0.212892618210681	0.108345617416941	0	0	0	0	0	0	0	0	0.311901504787962	0	0.205198358413133	0	11	0.0689328573870271	89.9564171944865	3	348835.166666667	1	14225782.0572917	14673425.5053763	6.29215101546855	89.8874843370995	0	1	0
e45f3391-2e74-4767-817a-280cebac7c57	SA505288	SP101521	AOCS-005-1	Ovary-AdenoCA	2	4	-2	0	1	0	0	0	0	0	0	0	0	0	0	0	0	0	0.0756938603868797	0.431623212783852	0	0	0.365349032800673	0	0	0	0	0	0.295454545454545	0.122159090909091	0.176136363636364	0.127840909090909	70	30.7062214220836	56.2458348906626	74	6659529.87142857	166	3246757.50570342	2008964.41968912	2.13229198549611	25.5396134685791	44	45	3
e4aaca83-3ae9-47f6-a975-c144767ad705	SA505318	SP101526	AOCS-055-1	Ovary-AdenoCA	14	16	18	0	4	0	0	0	0	0	0	0	0	0	0	0	0	0	0.0450711938663746	0.228751369112815	0	0	0.315607886089814	0	0	0	0	0.176795580110497	0	0.21731123388582	0.114180478821363	0.220994475138122	142	42.600633388652	73.8676735516673	66	5457741.22362869	77	3907398.97735192	2817098.94065282	6.53411448722944	31.2670401630154	37	40	10
e4fd1b3e-c622-11e3-bf01-24c6515278c0	SA560661	SP99225	RK146_C01	Biliary-AdenoCA	-32	-16	-28	0	0	0	0	0	0	0	0	0	0	0	0	0	0	0	0.072774717309365	0.821687445636416	0	0	0	0	0	0	0	0	0.406091370558376	0	0.0456852791878173	0.131979695431472	9	8.91188078414732	16.5325596007561	3	13529588.95	5	7492220.04477612	4923126.89361702	1.30039011993648	7.62067881660879	24	38	1
e52ffa79-557a-4024-81f3-f3826c227ec5	SA189451	SP31854	TCGA-CX-7086-01A	Head-SCC	64	14	28	0	1	0	0	0	0	0	0	0	0	0	0	0	0	0	0.0201918540651046	0.12291240761126	0	0	0	0	0	0	0	0.145565335138795	0.260663507109005	0	0.0859851049424509	0	129	27.5633572250915	63.2078706982447	74	4653621.8079096	68	3524021.9869403	2967088.37047354	11.5510959598773	35.6445134731532	46	40	11
e5593865-5f8e-4a4c-b36f-73fbe64d66da	SA26606	SP8394	TCGA-A2-A0D1-01A	Breast-AdenoCA	16	16	22	0	4	0	0	0	0	0	0	0	0	0	0	0	0	0	0.147574123989218	0.59366576819407	0	0	0	0	0	0	0	0	0	0.216666666666667	0.143333333333333	0.18	56	17.9869854830069	23.7059725741295	32	4628301.11864407	58	2757798.30268199	1214306.46853147	1.59865934912613	5.71898709112263	56	55	19
e55f338f-97e2-4394-ae23-c92606069485	SA72673	SP6115	TCGA-EW-A1P8-01A	Breast-AdenoCA	10	10	26	0	4	0	0	0	0	2	0	0	0	0	0	0	0	0	0.122117847993168	0.397950469684031	0	0	0.383432963279249	0	0	0	0	0	0	0.30327868852459	0.118852459016393	0.270491803278689	24	53.3634570576505	57.9772713234577	11	16202766.99	9	9779811.77222222	1751117.75	0.842265473612657	4.61381426580718	17	22	3
e56b0990-ff67-47c1-b9ad-87ef1d4aa2ae	SA410911	SP71464	8034254	Panc-AdenoCA	46	8	24	0	1	0	0	0	0	0	0	0	0	0	0	0	0	0	0.0993561858360884	0.164868627109796	0	0.0860448929876457	0	0.0987471724377936	0.0132242909344006	0	0	0	0	0	0.211864406779661	0.221751412429379	67	41.4218843958507	55.3331619532239	31	10763766.0695652	12	7763152.6056338	4242024.56122449	4.07136962955636	13.9112775573732	16	16	6
e5c89fcf-cc57-4fad-a138-ea47ee9ea225	SA507376	SP103607	C0068RT	Kidney-RCC	0	-6	6	0	0	0	0	0	0	0	0	0	0	0	0	0	4	0	0.0690144845214428	0.0333712013632491	0	0	0	0	0	0	0	0	0.422695035460993	0.2	0.0468085106382979	0.2	3	24.0838695184239	28.7308593767909	1	23216503.3225806	6	22594215.0789474	19838367.1428571	2.62331164712041	4.64698985836707	1	1	0
e6168db0-d12f-4218-8ab9-bd704201cb2b	SA320970	SP59368	tumor_4135099	Lymph-BNHL	-40	10	-6	0	0	0	0	0	0	0	0	0	0	0	0	0	0	0	0.029156941092693	0.139454840368715	0	0.0445068639474621	0	0.213395577006765	0.0682042963959331	0	0	0	0.303009575923393	0	0.289329685362517	0	193	14.6231301825009	20.862958724391	29	2601137.45833333	16	2770930.41333333	3271372.80701754	9.2486574595063	6.23982854189005	29	30	45
e64e9f76-c622-11e3-bf01-24c6515278c0	SA560972	SP99229	RK147_C01	Liver-HCC	-46	-6	-24	0	0	0	0	0	0	0	0	0	0	0	0	0	0	0	0.0426597844238652	0.679368453013511	0	0	0	0	0	0	0.137391832397146	0	0.24236641221374	0	0	0.146946564885496	11	16.8169835681747	23.8221046649697	22	11965505.4285714	7	6591566.10185185	3171786.53030303	2.5007863648334	7.00512109679497	7	5	0
e6801359-d1d7-4871-b2fb-180674a2e469	SA494749	SP43664	TCGA-B9-4116-01A	Kidney-RCC	2	-10	-22	0	0	0	0	0	0	0	0	0	0	0	0	0	0	0	0.0520340586565752	0.150560886606298	0	0	0	0	0	0	0	0	0.654534950895436	0.0664355863662623	0.02368573079145	0.191796649335644	27	9.30194214166272	12.9171673486067	22	6139896.23913043	5	3295835.70588235	1503687.97260274	2.72128919034247	3.61522520694393	13	11	0
e6c78a98-f45b-482b-a551-4f11b8c1ff8b	SA3493	SP1377	TCGA-BT-A20P-01A	Bladder-TCC	42	12	16	0	0	0	0	0	0	0	0	0	0	0	0	0	0	0	0.0705754614549403	0.371236797946896	0	0	0	0	0	0	0	0	0.288311688311688	0	0.0623376623376623	0	30	6.63255909863245	18.4200512322508	13	3596154.41071429	17	6079225.26086957	9941779.91666667	3.67050979733253	11.7874921336183	8	10	32
e6f7344b-951f-4f3f-b140-7bf53164c462	SA505382	SP101540	AOCS-060-1	Ovary-AdenoCA	16	18	18	0	4	2	0	0	0	0	0	0	0	0	0	0	0	0	0.174580433892755	0.579001227998363	0	0	0	0	0	0	0	0	0	0.165450121654501	0.109489051094891	0.175182481751825	46	36.5412334625749	54.3278434130732	22	10369185.7663551	48	6020286.12773723	3233865.4011976	1.74824477318314	17.7866099504983	44	37	6
e7335a24-e5fc-4558-9eba-511c5a802320	SA450764	SP85733	TCGA-FY-A2QD-01A	Thy-AdenoCA	-34	-20	-40	NA	NA	NA	NA	NA	NA	NA	NA	NA	NA	NA	NA	NA	NA	NA	0.125526537489469	0.451558550968829	0	0	0	0	0	0	0	0	0	0	0	0.39	1	0.210600497325853	0.21817549678788	0	6394471	0	3312235.5	230000	0.422879477638568	0.00757499946202683	0	0	0
e7d74d34-3255-4c20-90fd-b105e6e229c8	SA459537	SP89389	TCGA-BK-A0CC-01A	Uterus-AdenoCA	18	10	8	0	4	0	2	0	0	0	0	0	0	0	0	0	0	0	0.11565672100892	0.202091664103353	0	0	0	0	0	0	0	0	0	0.176895306859206	0.249097472924188	0.142599277978339	80	28.1213191863144	59.6357790207799	65	5692324.64	29	4880656.20485175	4329750.02714932	2.35395196621973	31.5144598344655	26	21	6
e7dc7492-3a84-49c7-8dea-8f508b53dc40	SA11818	SP7291	TCGA-AN-A0XR-01A	Breast-AdenoCA	6	8	0	0	0	0	0	0	0	0	0	0	0	0	0	0	0	0	0.121071428571429	0.591071428571429	0	0	0	0	0	0	0	0	0	0.202492211838006	0.177570093457944	0.283489096573209	13	4.71343473047131	12.480481935272	13	7155710	9	4678337.69135802	3866084.47540984	1.00295534679461	7.76704720480073	5	9	2
e7ebc6fb-0926-4c8a-a67b-0c6b9c1ffaba	SA304485	SP57450	TCGA-22-5477-01A	Lung-SCC	24	20	18	0	4	0	0	0	0	0	0	0	0	0	0	0	0	0	0.0266417108040301	0.539444864800287	0	0	0	0	0	0	0	0	0	0	0.123399301513388	0.164144353899884	65	33.2311329485067	72.6267454011541	11	7881463.00793651	27	7407321.60750853	7049586.17964072	9.00982003218366	39.3956124526474	19	17	27
e8392f20-c9e3-4649-b64f-5b266c393a76	SA26907	SP2997	TCGA-BH-A0E0-01A	Breast-AdenoCA	6	18	22	0	4	0	0	0	0	0	0	0	0	0	0	0	0	0	0.0946907498631637	0.719485495347564	0	0	0	0.0867542419266557	0.0328407224958949	0	0	0	0	0.294354838709677	0.0806451612903226	0.334677419354839	24	41.6394478327845	68.4485447244663	13	21798278.5517241	9	14635956.3098592	9690543.33333333	1.33934379751759	26.8090968916818	11	4	2
e84debc4-b47d-48ed-a0d0-2859f0ebf987	SA505593	SP101604	AOCS-086-1	Ovary-AdenoCA	6	-6	2	0	4	0	0	0	0	0	0	0	0	0	0	0	0	0	0.0638394204648355	0.217929369151826	0	0	0.653939028071234	0	0	0	0	0.395973154362416	0.248322147651007	0	0.0402684563758389	0.241610738255034	59	28.372912550729	38.61554378178	40	8051288.17757009	36	6075053.06217617	3616248.90697674	2.39604047347268	10.242631231051	13	14	0
e84e0649-a2e8-4873-9cb6-1aa65601ae3a	SA542070	SP116648	tumor_4150895	Lymph-BNHL	-34	14	6	0	0	0	0	0	0	0	0	0	0	0	0	0	0	0	0.0308808580742402	0.095411686354236	0.09355392758246	0.0460233446668302	0	0	0	0	0	0	0	0	0.529798422436459	0	16	36.5263799754776	68.5179795079046	9	19121584.137931	3	18912854.9727273	18680041.6730769	10.4380781281854	31.991599532427	6	5	33
e89e9c69-ffcd-4a4c-818d-1dee43ddc76a	SA560610	SP127638	TCGA-FF-8043-01A	Lymph-BNHL	0	16	24	0	4	0	0	0	0	0	0	0	0	0	0	0	0	0	0.102097186700767	0.418209718670077	0.0612787723785166	0	0	0.0437851662404092	0.0112531969309463	0	0	0	0	0	0.638602520045819	0	37	17.5327823893946	30.6444249716897	16	10438206.7843137	9	5888973.75949367	3720647.73831776	3.53945860075759	13.1116425822951	21	29	11
e9032df3-8692-4146-a867-b9b64c9b310a	SA556468	SP123872	TCGA-KL-8341-01A	Kidney-ChRCC	16	-6	20	0	4	0	0	0	0	0	0	0	0	0	0	0	0	0	0.21843112244898	0.125637755102041	0	0	0	0	0	0	0	0	0.308176100628931	0.119496855345912	0	0.157232704402516	54	37.2940867749527	75.2115025327264	55	8775431.78740158	108	5300912.63915094	3815175.49494949	1.13281780372608	37.9174157577737	46	42	25
e97ea3d7-9fcd-4df1-9ea8-587cb3be75ec	SA518806	SP108066	8069444	Panc-AdenoCA	-4	-4	-10	0	1	0	0	0	0	0	0	0	0	0	0	0	0	0	0.143294549908145	0.528475199020208	0	0	0	0	0	0	0	0	0	0	0.486868686868687	0	52	19.1771006635941	71.8924118505365	13	5107675.83333333	11	8837538.72874494	12034564.0676692	1.75263825020512	52.7153111869424	15	16	2
e98e4e23-a139-4fff-b017-35f3f976eddd	SA321008	SP59420	tumor_4170686	Lymph-BNHL	-74	-18	-40	3	0	0	1	0	1	0	0	0	0	0	0	0	0	0	0.0550209721194177	0.749321490254133	0	0	0	0	0	0	0	0	0.421940928270042	0.0928270042194093	0.274261603375527	0	3	5.20155094848461	12.7130829045191	0	22205832.2857143	2	18995604.65	17267020.5384615	1.47272158337126	7.51153195603446	0	1	6
e9cb8877-8e83-46c0-93f0-ea20530c9400	SA309692	SP57846	TCGA-34-2600-01A	Lung-SCC	18	4	2	0	4	0	1	0	0	0	0	0	0	0	0	0	0	0	0.00754206508042399	0.314691275665258	0	0	0	0	0	0	0	0	0	0	0.057997557997558	0	20	34.1222012205691	52.047778488372	9	15015271.1304348	15	10677896.6216216	6889556.86075949	20.2548399343009	17.9255772678029	8	7	27
e9d98643-01ee-40c3-a617-e004559625cd	SA364576	SP60610	TCGA-24-1562-01A	Ovary-AdenoCA	24	12	14	0	4	0	3	0	0	0	0	0	0	0	0	0	0	0	0.104	0.445230769230769	0	0	0.369846153846154	0	0	0	0	0	0.310502283105023	0.182648401826484	0.0867579908675799	0.155251141552511	23	31.0078937007677	38.0340719036194	32	11623381.0987654	4	8952170.4496124	4444502.47916667	1.16320703658609	7.0261782028517	19	18	2
ea1cac20-88c1-4257-9cdb-d2890eb2e123	SA442214	SP85130	TCGA-F1-6875-01A	Stomach-AdenoCA	14	14	6	0	4	0	0	0	0	0	0	0	0	0	0	0	0	0	0.192747024522725	0.177410336288841	0	0	0	0.12612828500679	0.0397795351066379	0	0	0	0	0	0.602722772277228	0	41	7.80993000307341	47.7855285342105	29	3111846.14666667	6	6550465.12844037	8353936.62237762	4.50804063949549	39.9755985311371	10	13	0
ea2055d1-7b8b-4aaf-9a70-8802f4deef9b	SA510867	SP104984	TCGA-BR-8682-01A	Stomach-AdenoCA	-28	-20	-34	0	4	0	0	0	0	0	0	0	0	0	0	0	0	0	0.319987389659521	0.443989071038251	0	0	0	0.0489701555275326	0.0245901639344262	0	0	0	0	0	0.526525198938992	0	17	8.52704672773506	28.7690193633662	8	11582657.1363636	5	15082816.2982456	17282916.3428571	3.37936230491922	20.2419726356312	4	4	2
ea43434b-197e-48ac-ae2e-46bc7f3776de	SA32743	SP8831	TCGA-AR-A256-01A	Breast-AdenoCA	26	4	14	0	4	2	0	0	0	0	0	0	0	0	0	0	0	0	0.0259539455519355	0.0932133193439726	0	0	0.634712021646695	0	0	0	0	0.642335766423358	0	0	0	0.265693430656934	284	35.8762823896907	60.7094576331146	199	2822054.25388601	147	1900333.60515464	1291114.13527397	6.86644914521822	24.8331752434239	40	39	2
ea4a5ca7-86f9-47c7-81be-0c2c669a999f	SA86001	SP15452	082-02-2TR	Lymph-CLL	-68	-20	-40	0	0	0	0	0	0	0	0	0	0	0	0	0	0	0	0.121457489878543	0.411605937921727	0	0	0	0	0	0	0	0	0	0.290697674418605	0.337209302325581	0	6	0.0169976071624025	4.42738588817767	0	172033	0	14936543.1111111	22318798.1666667	0.534437551614246	4.41038828101527	0	0	0
ea6efcd1-11de-45f0-8bde-f1c06ad27e79	SA471957	SP90503	TCGA-EO-A1Y8-01A	Uterus-AdenoCA	26	8	14	0	4	2	0	0	0	0	0	0	0	0	0	0	0	0	0.111001688238604	0.224254361283061	0	0	0	0	0	0	0	0	0	0.184971098265896	0.138728323699422	0.205202312138728	28	20.0850236975921	31.0842012153483	110	5699461.18691589	64	2949408.740625	1567926.99530516	2.54719368457392	10.9991775177562	27	22	6
eae45fbe-9f7d-4f59-a0a9-1f0f0d69afc4	SA459273	SP92460	TCGA-A5-A0G9-01A	Uterus-AdenoCA	26	-6	8	0	0	0	0	0	0	4	0	0	0	0	0	0	0	0	0.147826731938881	0.160732828957128	0	0	0	0	0	0	0	0	0	0	0.710981858468356	0	1	0	3.4471757870309	0	0	0	17444455.1666667	17444455.1666667	9.69367083878696	3.4471757870309	0	0	0
eb59b79f-bd36-4bf4-83e3-2af73bd1d30a	SA442794	SP85222	TCGA-CD-5799-01A	Stomach-AdenoCA	50	16	36	0	4	0	0	0	0	0	0	0	0	0	0	0	0	0	0.195639006662629	0.139107611548556	0	0	0	0	0	0	0	0	0.409375	0	0.28125	0	45	22.6036496371168	49.6230359115836	32	9649676.75714286	25	8284428.20111732	7407663.0733945	1.76371820514495	27.0193862744668	49	36	2
eba6d269-27f8-4e50-b59a-5d639bdd5cff	SA85948	SP15398	048-0089-02TR	Lymph-CLL	-68	-22	-38	0	0	0	0	0	0	0	0	0	0	0	0	0	0	0	0.104134762633997	0.55895865237366	0	0	0	0	0	0	0	0	0.526785714285714	0.151785714285714	0.214285714285714	0	5	5.54209739666405	8.18310811268918	2	27602927.3333333	9	27171149.8888889	26307595	0.983511266044279	2.64101071602512	0	1	0
ebc1a26b-9582-4756-acd5-b02d1152319d	SA557072	SP124190	084-05-02TR	Lymph-CLL	-74	-22	-44	0	0	0	0	0	0	0	0	0	0	0	0	0	0	0	0.0504833512352309	0.633190118152524	0	0	0	0	0	0	0	0	0	0.217647058823529	0.282352941176471	0	1	5.1958532659765	5.20380392686693	0	51756853	0	38877038.25	237594	1.34954382153807	0.00795066089042947	0	0	6
ebe0ed67-2d3f-45cd-8f9b-4912595b16a0	SA542141	SP116706	tumor_4108992	Lymph-BNHL	-72	4	-24	3	0	0	1	0	1	0	0	0	0	0	0	0	0	0	0.0866332198530729	0.335692528220749	0	0	0	0.0287582870453324	0.0143343486830317	0	0	0	0	0.348441926345609	0.34985835694051	0	39	14.2716423648451	16.7976533703723	23	2733893.51282051	122	3098602.30246914	12581030.8333333	4.07580765135681	2.52601100552717	34	26	9
ec31e921-0782-4f77-ac23-4190af1e61ee	SA462341	SP92931	TCGA-EY-A1GW-01A	Uterus-AdenoCA	12	-4	16	0	4	0	0	0	0	1	0	0	0	0	0	0	0	0	0.201004016064257	0.158232931726908	0	0	0	0	0	0	0	0	0	0.169491525423729	0.209039548022599	0.139359698681733	40	29.0527087123414	31.8450785903329	13	12784471.1884058	15	9866462.71428571	2923614.96551724	1.79108099608795	2.79236987799145	9	5	0
ec474dfa-527c-44f3-9224-bf1c858cabfc	SA528790	SP110849	OC-ST-030-S-T1	Eso-AdenoCA	-10	4	-2	0	4	0	0	0	0	2	0	0	0	0	0	0	0	0	0.0794471512379437	0.0536939445162573	0	0	0	0.235209306950383	0.155414139405389	0	0	0	0	0	0.534069981583794	0	NA	29.7602024236375	35.6098080623544	NA	28688406.483871	NA	15649229.4705882	4724513.5945946	7.14554297227462	5.84960563871683	NA	NA	0
ec4d4cbc-d5d1-418d-a292-cad9576624fd	SA15816	SP2731	TCGA-BH-A0DG-01A	Breast-AdenoCA	-10	2	-26	0	0	0	0	0	0	0	0	0	0	0	0	0	0	0	0.0917233966320315	0.498029380150484	0	0	0	0	0	0	0	0	0	0.300518134715026	0.103626943005181	0.264248704663212	103	7.47271279516075	17.5528371675356	66	1512628.44	130	969013.581818182	765158.01	1.0027475235904	10.0801243723748	100	88	29
ec646623-6d33-4fbd-888e-89f55d82eb11	SA410310	SP70868	8031147	Panc-AdenoCA	-34	-14	-24	0	0	0	0	0	0	0	0	0	0	0	0	0	0	0	0.170382165605096	0.412709901563405	0	0	0	0	0	0	0	0	0	0	0.495535714285714	0	9	17.3455892109168	25.8032990038495	9	15245524.7941176	3	14019895.7454545	12035543.952381	2.45144024001996	8.45770979293266	4	5	0
ecf4e05a-0912-4b93-ad66-323002f0c845	SA428555	SP82103	TCGA-AG-3574-01A	ColoRect-AdenoCA	32	12	28	0	0	0	0	0	0	0	0	0	0	0	0	0	0	0	0.268671089236037	0.179542050074898	0	0	0	0	0	0	0	0	0	0	0.283056478405316	0	4	3.69923774749914	27.0228429569364	0	8022864.14285714	5	22791545	32189796.4545455	3.79190502418113	23.3236052094373	0	1	0
ed32c725-08ae-48eb-8fa2-719b9aeb7550	SA480193	SP91265	TCGA-BK-A139-01A	Uterus-AdenoCA	0	12	8	0	4	0	2	0	0	1	0	0	0	0	0	0	0	0	0.0832426202215534	0.0709483255426779	0	0	0	0	0	0	0	0	0	0.222222222222222	0.252287581699346	0.137254901960784	114	27.0526689574269	66.2102783174487	159	4918570.22754491	57	3064550.65091463	2431378.32106339	5.64448180831027	39.1576093600219	40	51	4
edac1323-2497-45e6-9148-e9c955292ba2	SA410535	SP71092	8031670	Panc-AdenoCA	-6	4	-2	0	4	0	0	0	0	0	0	0	0	0	0	0	0	0	0.23126201153107	0.383301302583814	0	0	0.32265641682682	0	0	0	0	0	0	0	0.36965811965812	0	59	16.6454327245877	58.1972170976198	9	5434472.19354839	6	9500238.39247312	13566004.5913978	1.6728364906263	41.5517843730321	15	15	14
eddfbfb9-3ae8-449b-b870-46062a2571c1	SA74477	SP6223	TCGA-BH-A0WA-01A	Breast-AdenoCA	40	20	30	0	1	2	0	0	0	0	0	0	0	0	0	0	0	0	0.0540055083223566	0.154592264399473	0	0	0.691414201891989	0	0	0	0	0.340540540540541	0	0.207207207207207	0	0.36036036036036	34	39.2788679753232	57.9895376847604	136	9174044.45384615	18	5625362.82108626	3104441.44262295	3.14086134048906	18.7106697094372	16	18	3
ee5d5e7d-78cf-4a29-a9ee-56aa3da877dd	SA408530	SP69750	8012209	Panc-AdenoCA	32	10	20	0	0	0	0	0	0	0	0	0	0	0	0	0	0	0	0.186333837619768	0.217347453353505	0	0	0	0	0	0	0	0	0	0	0.137566137566138	0.267195767195767	53	40.2046552262283	45.5759209645452	14	8343458.09027778	18	7483354.24175824	4224013.34210526	1.41619167227155	5.37126573831699	18	15	3
ee6cc68e-8d2a-41ee-82c6-0fecdf7e6259	SA315433	SP58612	TCGA-60-2719-01A	Lung-SCC	50	24	34	0	4	0	4	0	0	3	0	0	0	0	0	0	0	0	0.0324684531405076	0.593718984829151	0	0	0	0	0	0	0	0	0	0	0.0749665327978581	0.150602409638554	30	27.7331100808414	73.8863988185983	44	22159512.8421053	14	16867786.2330827	14751095.5894737	10.7465827724311	46.153288737757	19	22	1
ee8ba991-8c96-476e-b096-49f3aaaffc2f	SA408414	SP69708	8015111	Panc-AdenoCA	10	-2	12	0	1	0	0	0	0	0	0	0	0	0	0	0	0	0	0.252495674164781	0.0863836017569546	0	0	0	0.049114867562891	0.0170371356315719	0	0	0	0	0	0.498015873015873	0	68	37.2556056083677	62.3916356073221	34	9940445.38392857	5	6880013.94833948	4724238.34591195	2.67966188607453	25.1360299989545	29	26	4
ee963667-56b1-49bd-8896-e07b536d3014	SA188131	SP31606	TCGA-CR-6467-01A	Head-SCC	34	16	20	0	0	0	0	0	0	0	0	0	0	0	0	0	0	0	0.167733674775928	0.311779769526248	0	0	0	0	0	0	0	0	0	0	0	0	25	12.8739657125696	49.1388653458294	6	11658177.0606061	6	14684439.11	16174986.0895522	1.11587163492402	36.2648996332598	8	8	1
ef3a0ccd-85bc-4e5f-a8c6-5a2e2d9e6717	SA518637	SP107788	8067184	Panc-AdenoCA	34	0	12	0	4	0	0	0	0	0	0	0	0	0	0	0	0	0	0.225560398505604	0.174501867995019	0	0	0	0	0	0	0	0	0	0	0.212092130518234	0.32725527831094	34	17.0957830423667	39.8100823049073	32	7195531.64788732	46	5457186.80733945	4617578.07482993	2.29746103101273	22.7142992625406	27	19	4
ef673d3d-2031-4036-ba25-4bc7ef04075b	SA195950	SP30213	TCGA-CR-6480-01A	Head-SCC	14	18	4	0	0	0	0	0	0	2	0	0	0	0	0	0	0	0	0.0614168861777346	0.355330652987661	0	0	0	0	0	0	0	0	0.353846153846154	0	0.0738461538461539	0.169230769230769	12	12.7044915567703	18.2885602337381	4	10847295.8	29	12145048.1777778	16687181.5	2.58818264373221	5.58406867696777	4	5	40
efbec43c-0c16-4006-abe8-c3ec2ec42c05	SA505409	SP101548	AOCS-063-1	Ovary-AdenoCA	4	2	14	0	4	2	0	0	0	0	0	0	0	0	0	0	0	0	0.0668574009938262	0.101641319078452	0	0	0.403553681674447	0	0	0	0	0.653721682847896	0	0.127831715210356	0	0.166666666666667	72	20.709818512676	30.6322510583152	8	7145602.45454545	37	6039533.87662338	4564775.77272727	2.41898321853551	9.92243254563924	14	15	1
efe4d5dd-fffb-41df-ab86-be06cc16646f	SA315288	SP56821	TCGA-43-3394-01A	Lung-SCC	66	22	46	0	4	0	0	0	0	0	0	0	0	0	0	0	0	0	0.00852099817407182	0.511708364032418	0	0	0	0	0	0	0	0	0	0	0.0741469816272966	0	46	39.259240283877	63.7213542103423	46	14135007.313253	32	7323924.98846154	4130027.62711864	11.6715221202359	24.4621139264653	52	37	6
efec3225-de07-4559-9a90-95223495cc61	SA505299	SP101523	AOCS-034-1	Ovary-AdenoCA	18	12	32	0	4	2	0	0	0	4	0	0	0	0	0	0	0	0	0.0499765734811807	0.176948305481805	0	0	0.685616117444948	0	0	0	0	0.557496360989811	0	0	0	0.40174672489083	64	41.7283298135374	51.4619435422604	150	7366272.5755814	49	4976245.13057325	2081282.30985915	2.31903010194083	9.73361372872299	22	23	1
effb868c-f905-41a0-ace1-b5e508732534	SA507504	SP103745	C0100RT	Kidney-RCC	24	8	22	0	0	0	0	0	0	4	0	4	0	0	0	0	4	0	0.0479834210106807	0.1445879164674	0	0	0	0	0	0	0	0	0.560371517027864	0.0722394220846233	0	0.140350877192982	1	44.0837371446082	44.1033439828712	3	32131188.2195122	9	30650340.4418605	292961	2.28283059916885	0.0196068382629284	0	3	0
f03330dd-c616-4ad5-abc3-6d6b0445e9e9	SA254696	SP43532	TCGA-B9-4113-01A	Kidney-RCC	-22	-18	-30	NA	NA	NA	NA	NA	NA	NA	NA	NA	NA	NA	NA	NA	NA	NA	0.0376490274001255	0.124450951683748	0	0	0	0	0	0	0	0	0.710951526032316	0.0807899461400359	0	0.146319569120287	1	5.1958532659765	17.5393335392792	0	51756853	0	29118756.2222222	24591136.8666667	1.76302885464491	12.3434802733027	0	1	0
f047cb85-8f88-45d5-83c3-0416c9f3fff7	SA542102	SP116654	tumor_4145056	Lymph-BNHL	-56	-12	-34	3	0	0	1	0	4	0	0	0	0	0	0	0	0	0	0.108171346292297	0.419006479481641	0	0	0	0	0	0	0	0	0.348684210526316	0	0.342105263157895	0	3	3.59691943030922	10.7447837748449	1	9101116.91666667	4	16312214.15	27128860	2.02824366053599	7.1478643445357	1	0	10
f04aecf0-eb12-4ab9-928e-7bcf201b0b40	SA320880	SP59308	tumor_4105105	Lymph-BNHL	-68	-18	-42	3	0	0	4	0	0	0	0	0	0	0	0	1	0	0	0.113473360655738	0.30609631147541	0	0	0	0	0	0	0	0	0	0	0.523676880222841	0	1	0.02892276414157	0.0308845901978942	1	439091.5	2	234437.5	29783.5	1.41584063664728	0.00196182605632414	0	0	7
f075dcdb-4b6a-4186-bfc5-c1787c4a14ac	SA320850	SP59288	tumor_4135350	Lymph-BNHL	-24	14	12	0	0	0	0	0	0	0	0	0	0	0	0	0	0	0	0.00157243005962131	0.0811111839087991	0.0411452532267575	0	0	0.0397693769245889	0	0	0	0	0	0	0.389595375722543	0	7	8.43135405848952	12.9574278751546	6	17997058.5714286	3	11733757.2424242	7118693.10526316	5.53221165086253	4.5260738166651	2	3	7
f1504811-8363-41e6-b43c-62452b1262d3	SA505758	SP102090	AOCS-161-1	Ovary-AdenoCA	6	2	4	0	4	0	0	0	0	0	0	0	0	0	0	0	0	0	0.0831737673528004	0.265916706558162	0	0	0.508616562948779	0	0	0	0	0	0.21957671957672	0.238095238095238	0.116402116402116	0.121693121693122	39	11.8207818849497	36.8338550989669	144	9202945	44	3451814.07098765	2664817.20701754	3.01718737478321	25.0130732140172	16	12	3
f1a4f60a-5228-47cd-883f-ff8d2dfe1633	SA540963	SP115830	TCGA-PD-A5DF-01A	Liver-HCC	0	-4	-8	0	0	0	0	0	0	0	0	0	0	0	0	0	0	0	0.026045579764588	0.398572501878287	0	0	0	0	0	0	0	0	0.328767123287671	0	0.0565068493150685	0	52	8.84823689018902	16.2946343018926	290	4404251.75409836	131	1288423.45833333	699985.297213622	2.86991242821853	7.44639741170357	23	28	3
f1d9124e-dfa2-415e-b8b8-dd872fd3e2cb	SA411029	SP71584	8035570	Panc-AdenoCA	-18	-8	-16	0	4	0	0	0	0	0	0	0	0	0	0	0	0	0	0.260952380952381	0.266122448979592	0	0	0	0	0	0	0	0	0	0	0.387387387387387	0	11	14.9775562020613	33.049561832291	12	12993260.4285714	7	12865193.8076923	12760953.5348837	1.30904152609725	18.0720056302297	6	8	1
f1fdacf3-2bb5-400c-895d-ec7f472fa0d4	SA86618	SP16070	393-01-7TR	Lymph-CLL	-74	-20	-44	0	0	0	0	0	0	0	0	0	0	0	0	0	0	0	0.052463503649635	0.348083941605839	0	0	0	0	0	0	0	0	0	0	0.568862275449102	0	2	0.0485240632929726	0.0503421619681998	0	294667.6	0	254756.833333333	55203	0.853362140899868	0.00181809867522725	0	1	2
f266899a-1dab-4226-a965-bc1327c64080	SA557062	SP124184	577-01-5TR	Lymph-CLL	-72	-20	-46	0	1	0	0	0	0	0	0	0	0	0	0	0	0	0	0.134361233480176	0.412995594713656	0	0	0	0	0	0	0	0	0	0.516129032258065	0.268817204301075	0	5	2.0362628753855	2.0362628753855	0	61827128	0	61827128	0	0.663330386513382	0	0	1	1
f269134a-e3d5-4020-bcf5-01fb42f914b2	SA507339	SP103559	C0056RT	Kidney-RCC	2	-6	10	NA	NA	NA	NA	NA	NA	NA	NA	NA	NA	NA	NA	NA	NA	NA	0.0284035259549461	0.346718903036239	0	0	0	0	0	0	0	0	0.352272727272727	0	0.0568181818181818	0.136363636363636	0	45.9535804309619	45.9535804309619	0	34882258.25	0	34882258.25	0	0.741837941878086	0	0	0	0
f26b1f44-12de-43ba-85bb-bc61741a5a88	SA505355	SP101795	AOCS-128-1	Ovary-AdenoCA	50	6	38	0	4	0	2	0	0	2	3	0	0	0	0	0	0	0	0.0439355219186161	0.00442303911932377	0	0	0.470807941812463	0	0	0	0	0.450819672131148	0	0	0	0.493169398907104	109	34.4498871671883	65.4278314279091	189	3749115.58781362	120	2710215.22783083	2071772.05506608	3.69633838223913	30.9779442607207	42	36	5
f2b2111c-c622-11e3-bf01-24c6515278c0	SA560681	SP99241	RK159_C01	Biliary-AdenoCA	-4	-2	-12	0	0	0	0	0	0	0	0	0	0	0	0	0	0	0	0.0163251707479594	0.289799544672108	0	0	0	0	0	0	0.251263257260259	0	0.303240740740741	0	0.0439814814814815	0.240740740740741	8	6.36611784015784	56.8214385069103	6	11190719	8	16327177.8557692	17330853.7241379	6.6207438648078	50.4553206667525	1	1	1
f2c08ac1-4755-4c36-a11d-338d8df9fa0d	SA542059	SP116622	tumor_4149246	Lymph-BNHL	-62	-10	-34	3	0	0	4	0	4	0	1	0	0	0	0	0	0	0	0.103234237177393	0.340738320810193	0	0	0	0	0	0	0	0	0.378504672897196	0	0.252336448598131	0	4	7.78492404117366	17.9450581798932	0	29080149.25	3	33516381.625	37952614	1.11040662812317	10.1601341387195	1	0	9
f37971bd-ec65-4840-8d4f-678692cee695	SA507315	SP103527	C0050RT	Kidney-RCC	10	0	4	0	0	0	0	0	0	0	0	4	0	0	0	0	0	0	0.0494581828285635	0.11308696860239	0	0	0	0	0	0	0	0	0.609112709832134	0.0695443645083933	0	0.191846522781775	5	3.23065546056025	3.96800152786817	4	8917501.45454546	8	6024029.15	2487563	1.32415891205613	0.737346067307916	2	1	0
f389176f-d8f3-45c2-aae4-7378a3d6fc7f	SA3415	SP1365	TCGA-C4-A0F7-01A	Bladder-TCC	34	18	28	0	4	0	0	0	0	0	0	0	0	0	0	0	0	0	0.110591414613865	0.14676229082216	0	0	0	0	0	0	0	0	0.264667535853977	0	0.0795306388526728	0.235984354628422	57	37.3954264299242	65.2740919399944	29	5532218.94059406	53	4080798.78242678	3018527.50724638	4.14470603222657	27.8786655100702	49	43	13
f38b5d2e-5cab-45c7-bb0a-38b2efc5c156	SA130009	SP19582	TCGA-A6-3807-01A	ColoRect-AdenoCA	22	0	18	0	4	0	0	0	0	0	0	0	0	0	0	0	0	0	0.159765897973445	0.0759958071278826	0	0	0	0	0	0	0	0	0.48122866894198	0	0.151877133105802	0	152	24.1343292426209	42.3133813729655	50	3719754.14720812	38	3180106.00495049	2666527.82125604	4.18087506791079	18.1790521303447	38	44	8
f38fc6ac-2af8-4d89-a514-4e2c5fdf08de	SA556490	SP123874	TCGA-KL-8342-01A	Kidney-ChRCC	-6	-20	-12	0	0	0	0	0	0	0	0	0	0	0	0	0	0	0	0.189839572192513	0.334224598930481	0	0	0	0	0	0	0	0	0.577586206896552	0.112068965517241	0.0431034482758621	0.163793103448276	1	34.0622159196119	34.0622159196119	0	35663185.2413793	0	35663185.2413793	0	0.538883321097386	0	1	1	0
f39cc911-36a7-4c06-9e91-4ad86281db3d	SA10155	SP7165	TCGA-E2-A15K-01A	Breast-AdenoCA	2	12	-20	0	0	0	0	0	0	0	0	0	0	0	0	0	0	0	0.0878835153406136	0.742329693187727	0	0	0	0	0	0	0	0	0	0.301675977653631	0.150837988826816	0.282122905027933	15	8.15354851017766	13.0549897870794	5	8536776.10344828	10	5582945.87323944	3543396.42857143	1.38359396615358	4.90144127690177	7	7	0
f3c1a125-06e9-41c4-9558-275a3e346cc5	SA209107	SP34191	TCGA-B2-4101-01A	Kidney-RCC	-12	-4	-4	0	0	0	0	0	0	0	0	4	0	0	0	0	4	0	0.0502302218501465	0.086856425282545	0	0	0	0	0	0	0	0	0.572916666666667	0.114583333333333	0	0.1375	1	7.1598202024936	10.0864170354059	0	30565838.5714286	1	37677247.875	87457113	1.74190694685683	2.92659683291232	0	1	0
f48c3c82-bebe-4b8e-909e-e1a51a7142ec	SA528925	SP111095	OC-AH-135-S-T2	Eso-AdenoCA	14	-6	8	0	4	0	0	0	0	0	0	0	0	0	0	0	0	0	0.0770309156644285	0.0769202390614624	0	0	0	0.212867999704862	0.124289825130967	0	0	0	0	0	0.537350392075939	0	94	3.23872989309612	57.4472847271819	69	2150772.4	60	3699846.99568966	3866215.38902148	9.66431922447651	54.2085548340858	37	38	5
f54442d1-80fa-4678-ac94-c3ad03bc37fb	SA415278	SP80014	TCGA-G9-7522-01A	Prost-AdenoCA	-28	-20	-20	0	0	0	0	0	0	2	0	0	0	0	0	0	0	0	0.178704393149665	0.681310498883098	0	0	0	0	0	0	0	0	0.447761194029851	0	0	0	6	5.70518948012832	5.70518948012832	0	11366089	4	11366089	0	0.481210239283671	0	1	1	0
f5bb7ae4-4bb4-4e87-b83c-bc8620584989	SA409775	SP74904	8049225	Panc-AdenoCA	-6	-4	-6	0	4	0	0	0	0	0	0	0	0	0	0	0	0	0	0.223073648361005	0.376117496807152	0	0	0.280757769263516	0	0	0	0	0	0	0	0.191304347826087	0.278260869565217	19	0	0	10	0	15	0	0	1.68202337412603	0	16	14	2
f5c8f98a-c34a-49e8-a655-d8f29487b55c	SA557064	SP124186	677-07-02TR	Lymph-CLL	-74	-18	-44	0	0	0	1	0	0	0	0	0	0	0	0	0	0	0	0.101558572146807	0.414278531925591	0	0	0	0	0	0	0	0	0.517241379310345	0.163793103448276	0.112068965517241	0	1	0.628148629628288	3.36114246716269	1	9536250.5	0	17009083	20745499.25	0.718142646830168	2.7329938375344	2	1	3
f60007b3-0603-4ad1-8b47-d2d4c4c621e4	SA320892	SP59316	tumor_4189200	Lymph-BNHL	-68	-22	-34	3	0	0	1	0	0	0	0	0	0	0	0	1	0	0	0.121868978805395	0.329479768786127	0	0	0	0.0590077071290944	0.0240847784200385	0	0	0	0.362229102167183	0	0.312693498452012	0	1	0.0475148098863884	2.93073152468681	0	360673.5	2	8089628.54545455	12506174.2857143	1.50458300556423	2.88321671480042	0	0	4
f6114c69-71a1-47d5-9b28-b0227b1872f7	SA55281	SP10563	TCGA-A8-A08B-01A	Breast-AdenoCA	10	24	14	0	1	2	0	0	0	0	0	0	0	0	2	0	0	0	0.116506794564349	0.511990407673861	0	0	0	0	0	0	0	0	0	0.271523178807947	0.112582781456954	0.254966887417219	80	51.4575125298577	56.1525028612041	70	8400034.58064516	138	4349389.29591837	692010.54368932	1.8128527077777	4.69499033134644	85	80	22
f6189828-eeaa-4d21-b163-53bf3d47a640	SA505924	SP102187	AOCS-171-1	Ovary-AdenoCA	2	-6	0	0	4	0	0	0	0	0	0	0	0	0	0	0	0	0	0.0341031941031941	0.151547911547912	0	0	0.764324324324324	0	0	0	0	0.378839590443686	0	0.237201365187713	0.0631399317406143	0.262798634812287	67	22.9140518633062	30.1320714395986	113	7997014.22988506	59	3860342.80168776	1461073.37333333	3.66157635521119	7.21801957629243	7	12	2
[truncated: 50 more rows]
[truncated: 20 more columns]
